# Supplementary material for: Association of germline genetic variants with breast cancer-specific survival in patient subgroups defined by clinic-pathological variables related to tumor biology and type of systemic treatment
Source: Breast Cancer Res. 2021 Aug 18;23:86. doi: 10.1186/s13058-021-01450-7 (PMC8371820; doi:10.1186/s13058-021-01450-7)
Supplement: Supplementary file 1 — Additional file 1: Supplementary Table S1, Supplementary Table S2, Supplementary Table S3, and Supplementary Table S4. Supplementary Table S1. Shows an overview of the Breast Cancer Association Consortium studies included in the analyses. Supplementary Table S2. Includes the rationale and references to the literature supporting the choice of each subgroup for inclusion in a genome-wide association study on breast cancer-specific survival. Supplementary Table S3. Shows the characteristics of the breast cancer patients included in the 15-year breast cancer-specific survival analyses, overall and by subgroup. Supplementary Table S4. Shows the characteristics of the breast cancer patients included in the 5-year breast cancer-specific survival analyses for subgroups defined based on type of systemic treatment received. [file 13058_2021_1450_MOESM1_ESM.xlsx]

## Sheet: Supplementary Table S1
Supplementary Table S1. Overview of the Breast Cancer Association Consortium studies included in the analyses.
Study	Abbreviation	Country	Study design	Case definition	Selected familial cases	Design category	Total Cases*	Age (cases) range*			References
Australian Breast Cancer Family Study	ABCFS	Australia	Population-based case-control study	All cases diagnosed < age 40 plus a random sample of those diagnosed ages 40-59 from cancer registries in Victoria and New South Wales, plus a limited number diagnosed aged 60-69; cases living in Melbourne recruited from 1992-99 and in Sydney from 1993-98.	No	Population-based	1296	23	-	88	Dite, G.S. et al. Familial risks, early-onset breast cancer, and BRCA1 and BRCA2 germline mutations. J. Natl. Cancer Inst., 95, 448-57 (2003).
Amsterdam Breast Cancer Study	ABCS	Netherlands	Hospital-based consecutive cases; population-based controls (for iCOGS/OncoArray from blood bank).	iCOGS/OncoArray: Breast cancer patients diagnosed before age 50 in 1995-2011 at the Netherlands Cancer Insitute - Antoni van Leeuwenhoek hospital (NKI-AVL).	No	Mixed	580	19	-	49	1) M. K. Schmidt, et al. Breast Cancer Survival and Tumor Characteristics in Premenopausal Women Carrying the CHEK2*1100delC Germline Mutation, J.Clin.Oncol. 25, 64-9 (2007). 2) K. Michailidou, et al. Large-scale genotyping identifies 41 new loci associated with breast cancer risk, Nat Genet. 45, 353-61 (2013).
Amsterdam Breast Cancer Study - Familial	ABCS-F	Netherlands	Clinical Genetic Center-based cases	iCOGS/OncoArray: All non-BRCA1/2 breast cancer cases from the family cancer clinic of the NKI-AVL tested in the period 1995-2009; all ages and diagnosed with breast cancer in 1965-2012.	Yes	Case-only; clinical genetic center-based	453	23	-	79	M.K. Schmidt, et al. Age- and Tumor Subtype-Specific Breast Cancer Risk Estimates for CHEK2*1100delC Carriers. J. Clin. Oncol. Jun 6. pii: JCO665844 (2016).
Australian Breast Cancer Tissue Bank	ABCTB	Australia	Hospital-based multi site newly diagnosed breast cancer case	Newly diagnosed unselected cases from 32 hospitals in New South Wales from 2006	No		734	26	-	97	McEvoy M, et al. Cohort profile: The Hunter Community Study. Int J Epidemiol. 2010 Dec;39(6):1452-63.
Agricultural Health Study	AHS	USA	Prospective cohort study: nested case-control	This is a nested case-control study conducted within a cohort of pesticide (57,310) applicators and their spouses (n=32, 345) who enrolled during 1993-1997 in Iowa and North Carolina. Cases are white females with incident breast cancer diagnosed between 1993 and 2012 in North Carolina and 2013 in Iowa with no previous history of any cancer.	No	Prospective cohort	512	31	-	89	1) Koutros et al. An update of cancer incidence in the Agricultural Health Study. J Occup Environ Med. 2010. 2) Lerro et al. Organophosphate insecticide use and cancer incidence among spouses of pesticide applicators in the Agricultural Health Study. Occup Environ Med. 2015
Bavarian Breast Cancer Cases and Controls	BBCC	Germany	Hospital-based cases; population based controls	Consecutive, unselected cases with invasive breast cancer recruited at the University Breast Centre, Franconia in Northern Bavaria during 1999-2013.	No	Mixed	805	19	-	90	1) Fasching PA, et al. Single nucleotide polymorphisms of the aromatase gene (CYP19A1), HER2/neu status, and prognosis in breast cancer patients. Breast Cancer Res Treat. DOI 10.1007/s10549-007-9822-2 (2007). 2) Schrauder M, et al. Single nucleotide polymorphism D1853N of the ATM gene may alter the risk for breast cancer. J. Cancer Res. Clin. Oncol.,134, 873-82 (2008).
Breast Cancer Employment and Environment Study	BCEES	Australia	Population-based case-control study	First incident invasive breast cancer diagnosed between May 2009 and January 2011, residing in Western Australia and reported to the state wide mandatory Cancer Registry.	No	Population-based	783	27	-	80	Fritschi L, Erren TC, Glass DC, Girschik J, Thomson AK, Saunders C, et al. The association between different night shiftwork factors and breast cancer: a case-control study. Br J Cancer. 2013;109:2472-80.
New York Breast Cancer Family Registry	BCFR-NY	USA	Clinic-based recruitment of families; family-based cohort	Recruitment took place from Jan 1996 to Dec 2012. Eligibility was based on one or more of the following criteria: two or more relatives with a personal history of breast or ovarian cancer; a woman diagnosed with breast or ovarian cancer at a young age; a woman with a history of both breast and ovarian cancer; an affected male; or known BRCA1 or BRCA2 mutation carriers.	Yes	Mixed	401	23	-	79	1) John, EM et al. The Breast Cancer Family Registry: an infrastructure for cooperative multinational, interdisciplinary and translational studies of the genetic epidemiology of breast cancer. Breast Cancer Res 6, R375-R389 (2004). 2) Wu, HC et al. Repetitive element DNA methylation levels in white blood cell DNA from sisters discordant for breast cancer from the New York site of the Breast Cance…
Philadelphia Breast Cancer Family Registry	BCFR-PA	USA	Clinic-based recruitment of families; family-based cohort	Recruitment took place from 1996 to 2011. Eligibility was based on one or more of the following criteria: 2 or more relatives with a personal history of breast or ovarian cancer; a woman diagnosed with breast or ovarian cancer at a young age; a woman with a history of both breast and ovarian cancer; an affected male; or known BRCA1 or BRCA1 mutation carriers.	Yes	Clinic- based	48	24	-	56	1) John, EM et al. The Breast Cancer Family Registry: an infrastructure for cooperative multinational, interdisciplinary and translational studies of the genetic epidemiology of breast cancer. Breast Cancer Res 6, R375-R389 (2004) .2) Terry M, Phillips K, Daly M, et al. Cohort Profile: The Breast Cancer Prospective Family Study Cohort (ProF-SC). International Journal of Epidemiology 2015;:dyv118.
Utah Breast Cancer Family Registry	BCFR-UT	USA	Clinic-based recruitment of non-BRCA1/2 familial breast cancer cases;unaffected BRCA1/2 carriers as controls	Index cases from families tested negative for BRCA1/2 mutations. Recruited in Utah during 1995-2008.	yes	Mixed	100	26	-	74	1) John, EM et al. The Breast Cancer Family Registry: an infrastructure for cooperative multinational, interdisciplinary and translational studies of the genetic epidemiology of breast cancer. Breast Cancer Res 6, R375-R389 (2004). 2) Terry M, Phillips K, Daly M, et al. Cohort Profile: The Breast Cancer Prospective Family Study Cohort (ProF-SC). International Journal of Epidemiology 2015;:dyv118.
Breast Cancer in Northern Israel Study	BCINIS	Israel	Population-based case-control study	All consecutive cases of invasive BC and DCIS diagnosed in a geographically defined area of Northern Israel since 1990. On-going.	No, but includes a founder population with mutations responsible for 10% of all cases	Population-based	1094	24	-	97	1) Rennert G, Pinchev M, Rennert HS. Use of Bisphosphonates and Risk of Postmenopausal Breast Cancer. J Clin Oncol 2010 Aug 1;28(22):3577-81. 2) Rennert G, Lejbkowicz F, Cohen I, Pinchev M, Rennert HS, Barnett-Griness O. MutYH mutation carriers have increased breast cancer risk. Cancer. 2011 Sep 22. doi: 10.1002/cncr.26506. [Epub ahead of print].
Breast Cancer in Galway Genetic Study	BIGGS	Ireland	Hospital-based cases; population based controls	Unselected cases recruited from West of Ireland since 2001. Cases were recruited from University College Hospital Galway and surrounding hospitals	No	Mixed	436	28	-	89	1) Colleran G, McInerney N, Rowan A, Barclay E, Jones AM, Curran C, Miller N, Kerin M, Tomlinson I, Sawyer E. The TGFBR1*6A/9A polymorphism is not associated with differential risk of breast cancer. Breast Cancer Res Treat. 2009 Apr 24. 2) Niall Mcinerney, Gabrielle Colleran, Andrew Rowan, Axel Walther, Ella Barclay, Sarah Spain Angela M. Jones Stephen Tuohy, Catherine Curran, Nicola Miller, Mich…
Breast Oncology Galicia Network	BREOGAN	Spain	Population-based case-control	A population-based study conducted since 1997 in two cities in Galicia, Spain (Vigo and Santiago) covering approximately 700,000 inhabitants. The study currently includes over 1600 incident breast cancer cases diagnosed from 1997-2014 in two Galician hospitals with blood, tumor tissue and risk factor questionnaire.	No	Population-based	1258	25	-	88	1) Castelao JE, Jiang XJ, Chavez-Uribe E, Fernandez Rodriguez B, Celeiro Muñoz C, Redondo Marey C, Peña Fernandez M, Novo Dominguez A, Dono Perez A, Doris Pereira C, Tomé MA, GarcÍa-Caballero T, Martínez ME, Fraga Rodriguez M, Carracedo A, Forteza-Vila J, Gago-Dominguez M. Family History and Breast Cancer Subtypes in a Spanish Cohort PLoS One. 2012;7:e29459. 2) Redondo, C. M., M. Gago-Dominguez, …
Breast Cancer Study of the University of Heidelberg	BSUCH	Germany	Hospital-based cases;healthy blood donator controls	Cases diagnosed with breast cancer/breast cancer metastasis in 2008-2011 at the University Women`s Clinic Heidelberg.	No	Mixed	776	26	-	88	Yang,R. et al. Genetic variants within miR-126 and miR-335 are not associated with breast cancer risk. Breast Cancer Res Treat 127, 549-554 (2011).
Crete Cancer Genetics Program	CCGP	Greece	Hospital-based case-control study	Incident breast cancer cases treated between 2004 and 2013 at the University Hospital of Heraklion on Crete; all enrolled within 6 months of diagnosis.	No	Mixed	650	25	-	84	No references yet
CECILE Breast Cancer Study	CECILE	France	Population-based case-control study	All incident cases of breast cancer diagnosed in 2005-2007 among women <75 years of age and residing in Ille-et-Vilaine or Côte d'Or. Cases were recruited from the main cancer treatment center (Centre Eugène-Marquis in Rennes and Centre Georges-François-Leclerc in Dijon) and from private or public hospitals in each area.	No	Population-based	859	25	-	74	Menegaux F, Truong T, Anger A, Cordina-Duverger E, Lamkarkach F, Arveux P, Kerbrat P, Fevotte J, Guenel P: Night work and breast cancer: a population-based case-control study in France (the CECILE study). Int J Cancer 2013, 132(4):924-931.
Copenhagen General Population Study	CGPS	Denmark	Population-based case-control study	Consecutive, incident cases from 1 hospital with centralized care for a population of 400,000 women from 2001 to the present.	No	Mixed	3926	24	-	98	Weischer,M., Bojesen,S.E., Tybjaerg-Hansen,A., Axelsson,C.K., & Nordestgaard,B.G. Increased risk of breast cancer associated with CHEK2*1100delC. J Clin Oncol 25, 57-63 (2007).
Cancer Prevention Study-II Nutrition Cohort	CPS-II	USA	Nested case-control study	Breast cancer cases from the CPS-II Nutrition cohort were diagnosed between 1992 and 2009. The cases self-reported their diagnoses on biennial questionnaires and the diagnoses were then validated by medical records or state cancer registries. The participants in the Nutrition cohort were a subset of participants who lived in 21 U.S. states and were in the original CPS-II Cohort. The CPS-II Cohort…	No	Prospective cohort	2494	46	-	89	Calle EE, Rodriguez C, Jacobs EJ, et al. The American Cancer Society nutrition cohort: rationale, study design and baseline characteristics. Cancer 2002;94:2490–501.
California Teachers Study	CTS	USA	Prospective cohort study: nested case-control	This is a nested case-control study conducted within a cohort of California teachers(113,590) who were under age 80 years at baseline, had no prior history of invasive or in situ breast cancer. Cases are women newly diagnosed with a histologically confirmed invasive primary adenocarcinoma of the breast at age 80 years or younger from 1998 to 2008.	No	Prospective cohort	1158	31	-	80	Bernstein L, Allen M, Anton-Culver H, Deapen D, Horn-Ross PL, Peel D, Pinder R, Reynolds P, Sullivan-Halley J, West D et al. High breast cancer incidence rates among California teachers: results from the California Teachers Study (United States). Cancer Causes Control 2002, 13(7):625-635.
DietCompLyf Breast Cancer Survival Study	DIETCOMPLYF	UK	Multi-centre prospective cohort study	Invasive primary breast cancer grade I-III, patients recruited 9 - 15 months after diagnosis, <age 75. Recruitment throughout UK. Patient first recruited on 18/2/97. Study joined NCRN in July 2004. Recruitment finished on 31/8/10	No	Patient cohort	701	30	-	75	Swann R, Perkins KA, Velentzis LS, Ciria C, Dutton SJ, Mulligan AA, Woodside JV, Cantwell MM, Leathem AJ, Robertson CE, Dwek MV. The DietCompLyf study: A prospective cohort study of breast cancer survival and phytoestrogen consumption. Maturitas (2013) 75: 232-240.
European Prospective Investigation Into Cancer and Nutrition	EPIC	France, Germany, Greece, Italy, Spain, The Netherlands, and UK	Case-control study, nested in a prospective cohort study	Recruitment via 23 research centres in 10 European countries (Denmark, France, Germany, Greece, Italy, Norway, Spain, Sweden, The Netherlands, and UK) during the period 1992-2000. Cases are women diagnosed with invasive breast cancer after baseline.	No	Prospective cohort	3396	29	-	88	Riboli E, Hunt KJ, Slimani N, Ferrari P, Norat T, Fahey M, Charrondiere UR, Hemon B, Casagrande C, Vignat J, Overvad K, Tjonneland A et al.,European Prospective Investigation into Cancer and Nutrition (EPIC): study populations and data collection. Public Health Nutr (2002) 5:1113-1124
ESTHER Breast Cancer Study	ESTHER	Germany	Population-based case-control study	Statewide recruitment of breast cancer cases in all hospitals in Saarland/Germany in 2001-2003.	No	Population-based	466	30	-	79	Widschwendter M, Apostolidou S, Raum E, Rothenbacher D, Fiegl H, Menon U, Stegmaier C, Jacobs IJ, Brenner H. Epigenotyoing in peripheral blood cell DNA and breast cancer risk: a proof of principle study. PloS ONE 2008;3:e2656.
Family History Risk Study	FHRISK	UK	Clinic-based cohort study with a nested case-control study	Women diagnosed with breast cancer and attending the Family History Clinic in Manchester for increased risk of breast cancer. Recruitment period 2009-2012.	Yes	Cohort and case-control	101	29	-	69	1) Evans DG, Astley S, Stavrinos P, Harkness E, Donnelly LS, Dawe S, Jacob I, Harvie M, Cuzick J, Brentnall A, Wilson M, Harrison F, Payne K, Howell A. Improvement in risk prediction, early detection and prevention of breast cancer in the NHS Breast Screening Programme and family history clinics: a dual cohort study. Southampton (UK): NIHR Journals Library; 2016 Aug. 2) Ingham SL, Warwick J, Buch…
German Consortium for Hereditary Breast & Ovarian Cancer	GC-HBOC	Germany	Clinic-based case study and prospective cohort study	Women diagnosed with breast cancer in one of the GC-HBOC centres (Cologne, Munich, Kiel, Heidelberg, Düsseldorf, Ulm, Würzburg, Münster and Hannover). Recruitment period 1996-present.	Yes	Mixed	1551	19	-	86	1) Kast K, et al. Prevalence of BRCA1/2 germline mutations in 21,401 families with breast and ovarian cancer. J Med Genet 2016 53(7):465-71. 2) Rhiem K, et al. Breast Cancer Res 2012 Dec 7;14(6):R156. 3) Graeser MK, et al. J Clin Oncol 2009 Dec 10;27(35):5887-92. 4) Engel C, et al. BMC Cancer 2018 Mar 7;18(1):265.
Gene Environment Interaction and Breast Cancer in Germany	GENICA	Germany	Population-based case-control study	Incident breast cancer cases enrolled between 2000 and 2004 from the Greater Bonn area (by of the hospitals within the study region); all enrolled within 6 months of diagnosis.	No	Population-based	905	23	-	80	1) Pesch, B. et al. Factors modifying the association between hormone –replacement therapy and breast cancer risk. Eur. J. Epidemiol., 20:699-711 (2005). 2) Justenhoven,C. et al. The CYP1B1_1358_GG genotype is associated with estrogen receptor-negative breast cancer. Breast Cancer Res Treat. 111, 171-177 (2008).
Genetic Epidemiology Study of Breast Cancer by Age 50	GESBC	Germany	Population-based study of women <50 years	All incident cases diagnosed <50 years of age in 1992-5 in two regions: Rhein-Neckar-Odenwald and Freiburg, by surveying the 38 clinics serving these regions	No	Population-based	309	20	-	50	Chang-Claude,J., Eby,N., Kiechle,M., Bastert,G., & Becher,H. Breastfeeding and breast cancer risk by age 50 among women in Germany. Cancer Causes Control 11, 687-695 (2000).
Hannover Breast Cancer Study	HABCS	Germany	Hospital-based case-control study	Cases who received radiotherapy for breast cancer at Hannover Medical School between 1996-2003 (HaBCS I), or were diagnosed with breast cancer at a certified Breast Cancer Clinics in the Hannover region between 2012-2016 (HaBCS II), unselected for age or family history.	No	Mixed	709	23	-	91	Dork, T. et al. Spectrum of ATM gene mutations in a hospital-based series of unselected breast cancer patients. Cancer Res., 61, 7608-7615 (2001).
Hospital Clinico San Carlos	HCSC	Spain	Population-based study of priori sporadic breast cancer cases	This is a cohort of a priori sporadic breast cancer patients which includes a cohort of 200 patients that were enrroled in a neoadyuvant trial in which women were randomized to neoadyuvant docetaxel vs neoadyuvant doxorrubicin. Recruitment period was from 2000 to 2013. Most patients have been treated in the Clinio San Carlos hospital (Madrid) and most and are being followed in different hospitals…	No	Patient cohort	331	26	-	93	1) Romero A, García-Sáenz JA, Fuentes-Ferrer M, López Garcia-Asenjo JA, Furió V, Román JM, Moreno A, de la Hoya M, Díaz-Rubio E, Martín M, Caldés T. Correlation between response to neoadjuvant chemotherapy and survival in locally advanced breast cancer patients. Ann Oncol. 2013 Mar;24(3):655-61. 2) Martin M, Romero A, Cheang MC, López García-Asenjo JA, García-Saenz JA, Oliva B, Román JM, He X, Ca…
Helsinki Breast Cancer Study	HEBCS	Finland	Hospital-based case-control study, plus additional familial cases	(1) Consecutive cases (883) from the Department of Oncology, Helsinki University Central Hospital 1997-8 and 2000, (2) Consecutive cases (986) from the Department of Surgery, Helsinki University Central Hospital 2001 – 2004, (3) Familial breast cancer patients (536) from the Helsinki University Central Hospital, Departments of Oncology and Clinical Genetics (1995-)	Subset (N=609)	Mixed	1767	23	-	95	1) Syrjakoski, K. et al. Population-based study of BRCA1 and BRCA2 mutations in 1035 unselected Finnish breast cancer patients. J. Natl. Cancer Inst., 92, 1529-31 (2000). 2) Kilpivaara, O. et al. Correlation of CHEK2 protein expression and c.1100delC mutation status with tumor characteristics among unselected breast cancer patients. Int J. Cancer, 113, 575-80 (2005). 3) Fagerholm,R. et al. NAD(P)…
Study to Investigate the Genetics of In Situ Carcinoma of the Ductal Subtype	ICICLE	UK	Hospital-based case-control study	Cases aged 60 or younger with pure DCIS (no associated invasive cancer of any subtype) from 96 hospitals throughout the UK. Recruitment period was from Jul 2008 to Nov 2012.	No	Mixed	2	56	-	59	No references yet
Karolinska Breast Cancer Study	KARBAC	Sweden	Population and hospital-based cases; geographically matched controls	1. Familial cases from Department of Clinical Genetics, Karolinska University Hospital , Stockholm. 2. Consecutive cases from Department of Oncology, Huddinge & Söder Hospital, Stockholm 1998-2000	Subset (N=568)	Mixed	452	27	-	88	1) Wendt C. et al. Tumor spectrum in non-BRCA hereditary breast cancer families in Sweden. Hered Cancer Clin Pract. 2015 16;13(1):15. 2) Margolin S. et al. BRCA1 mutations in a population –based study of breast cancer in Stockholm County. Genet. Test., 8, 127-32 (2004).
Karolinska Mammography Project for Risk Prediction of Breast Cancer - Cohort Study	KARMA	Sweden	Cohort study	Inclusion of 70,877 women Oct 2010 - March 2013. 3000 women had BC at cohort entry. In all, 800 women have been diagnosed with breast cancer since study entry (Oct 2015). Approximately 250 women are diagnosed with BC annually	no	Prospective cohort	2048	23	-	94	Submitted
Kuopio Breast Cancer Project	KBCP	Finland	Population-based prospective clinical cohort	1. Women seen at Kuopio University Hospital between 1990 and 1995 because of breast lump, mammographic abnormality, or other breast symptom who were found to have breast cancer. 2. Consecutive malignant breast cancer cases diagnosed at KUH from 2011 onwards.	No	Population-based	427	23	-	91	1) Hartikainen, J.M. et al. An autosome-wide scan for linkage disequilibrium-based association in sporadic breast cancer cases in eastern Finland: three candidate regions found. Cancer Epidemiol. Biomarkers Prev., 14, 75-80 (2005). 2) Hartikainen,J.M. et al. Refinement of the 22q12-q13 breast cancer-associated region: evidence of TMPRSS6 as a candidate gene in an eastern Finnish population. Clin …
Kathleen Cuningham Foundation Consortium for research into Familial Breast Cancer/Australian Ovarian Cancer Study	kConFab/AOCS	Australia and New Zealand	Clinic-based recruitment of familial breast cancer patients (cases); population-based case-control study of ovarian cancer (controls only)	Cases were from multiple-case breast and breast-ovarian families recruited though family cancer clinics from across Australia and New Zealand from 1998 to the present. Cases were selected for inclusion in BCAC studies if (i) family was negative for mutations in BRCA1 and BRCA2 (ii) case was the index for the family, defined as youngest breast cancer affected family member.	Yes	Mixed	389	20	-	76	1) Mann, G.J. et al. Analysis of cancer risk and BRCA1 and BRCA2 mutation prevalence in the kConFab familial breast cancer resource. Breast Cancer Res., 8, R12 (2006). 2) Beesley, J et al. Association between single nucleotide polymorphisms in hormone metabolism and DNA repair genes and epithelial ovarian cancer: Results from two Australian studies and an additional validation set. Cancer Epidemi…
Leuven Multidisciplinary Breast Centre	LMBC	Belgium	Hospital-based case-control study	All patients diagnosed with breast cancer and seen in the Multidisciplinary Breast Center in Leuven (Gashuisberg) since June 2007 plus retrospective collection of cases diagnosed since 2000	No	Mixed	2600	22	-	95	1) Neven P, Brouckaert O, Van Belle V, Vanden Bempt I, Hendrickx W, Cho H, Deraedt K, Van Calster B, Van Huffel S, Moerman P, Amant F, Leunen K, Smeets A, Wildiers H, Paridaens R, Vergote I, Christiaens MR. In early-stage breast cancer, the estrogen receptor interacts with correlation between human epidermal growth factor receptor 2 status and age at diagnosis, tumor grade, and lymph node involve…
Macedonian Breast Cancer Study	MABCS	Republic of North Macedonia	Hospital-based case-control study	Prospectively ascertained cases of breast cancer in two Hospitals in Skopje, Macedonia from 2012 to 2014. Ethnic origin: Macedonians (~82,8%) and Albanians (~17,2%). Age of the cases: 29 to 86, mean 53.8.	No	Hospital-based	85	29	-	86	No Ref.
Mammary Carcinoma Risk Factor Investigation	MARIE	Germany	Population-based case-control study	Incident cases diagnosed from 2001-2005 in the study region Hamburg in Northern Germany, and from 2002-2005 in the study region Rhein-Neckar-Karlsruhe in Southern Germany.	No	Population-based	1642	49	-	75	Flesch-Janys, D et al.Risk of different histological types of postmenopausal breast cancer by type and regimen of menopausal hormone therapy Int J Cancer. 2008 Aug 15;123(4):933-41.
Milan Breast Cancer Study Group	MBCSG	Italy	Clinic-based recruitment of familial/early onset breast cancer patients (cases); population-based controls	Familial and/or early onset breast cancer patients (aged 22-87) negative for mutations in BRCA genes, ascertained in two large cancer centres in Milan from 1996 to 2008	Yes (ca. 90%)	Mixed	445	18	-	76	1) De Vecchi et al. Evidences for association of the CASP8 –652 6N del promoter polymorphism with age at diagnosis in familial breast cancer cases (letter). Breast Cancer Res Treat 113:607-8, 2009. 2) Catucci et al. Letter to the editor: SNPs in ultraconserved elements and familial breast cancer risk. Carcinogenesis 30:544–545, 2009.
Mayo Clinic Breast Cancer Study	MCBCS	USA	Hospital-based case-control study	Incident cases residing in 6 states (MN, WI, IA, IL, ND, SD) seen at the Mayo Clinic in Rochester, MN from 2002-5	No	Mixed	1990	22	-	93	Olson, JE. et al. A comprehensive examination of CYP19 variation and breast density. Cancer Epidemiol. Biomarkers Prev. 16, 623-5 (2007)
Melbourne Collaborative Cohort Study	MCCS	Australia	Prospective cohort study: nested case-control study	Incident cases diagnosed between baseline (1990-1994) and last follow-up (2012) among the 24469 women participating in the cohort.	No	Prospective cohort	1047	31	-	88	Giles GG. et al. The Melbourne Collaborative Cohort Study. IARC Sci. Publ., 156, 69-70 (2002)
Multiethnic Cohort	MEC	USA	Prospective cohort study: nested case-control	Incident cases identified from SEER cancer registries in Los Angeles County & State registries in California & Hawaii, USA from 1993-2002. Grouped by self-reported ethnicity.	No	Prospective cohort	728	46	-	90	Kolonel, L. N. et al. A multi-ethnic cohort in Hawaii and Los Angeles; Baseline characteristics. Am. J. Epidemiol., 151, 346-357 (2000)
Melanoma Inquiry of Southern Sweden	MISS	Sweden	Population-based prospective cohort study	Population based cohort off women aged 25-65 in southern Sweden, born in Sweden, no cancer diagnosis before, interviewed about cancer risk factors 1990,2000,2010, saliva sampled 2011, cancer incidence/mortality followed through registries.	No	Prospective cohort	629	28	-	85	1) Olsson HL, Ingvar C, Bladstrom A. Hormone replacement therapy containing progestins and given continuously increases breast carcinoma risk in Sweden. Cancer. 2003 Mar;97(6):1387-92. 2) Nielsen K, Måsbäck A, Olsson H, Ingvar C. A prospective study of 40000 women regarding host factors, UV exposure and sunbed use in relation to risk and anatomic site of malignant melanoma Int J Cancer. 2012;131(…
Mayo Mammography Health Study	MMHS	USA	Prospective Cohort Study (2003-2006) of women ages 35+ receiving screening mammography at Mayo Clinic and living in MN, IA, WI; nested case-control	Incident cases (Invasive or in situ) diagnosed at least 3 months after enrollment	No	Prospective cohort	268	41	-	97	Olson JE, Sellers TA, Scott CG, Schueler BA, Brandt KR, Serie DJ, Jensen MR, Wu FF, Morton MJ, Heine JJ, Couch FJ, Pankratz VS, Vachon CM. The influence of mammogram acquisition on the mammographic density and breast cancer association in the Mayo Mammography Health Study cohort. Breast Cancer Res. 2012 Nov 15;14(6):R147.
Norwegian Breast Cancer Study	NBCS	Norway	Hospital-based case-control study	Incidence cases from three different hospitals: 1) Cases (114) mean age 64 (28-92) at Ullevål Univ. Hospital 1990-94, 2) cases (182) mean age 59 (26-75) referred to Norwegian Radium Hospital 1975-1986, 3) cases (124), mean age 56 (29-82) with stage I or II disease, in the Oslo micro-metastases study at Norwegian Radium Hospital between 1995-1998, 4) Breast cancer cases referred to the Norwegian h…	No	Mixed	1684	24	-	97	1) Aure et al. Genome Med. 2015 Feb 2;7(1):21. 2) Fleischer et al. 2014 Genome Biol. 2014;15(8):435. 3) Fleischer et al. 2014 Int J Cancer. 2014 Jun 1;134(11):2615-25. 4) Quigley et al. 2014 Mol Oncol. 2014 Mar;8(2):273-84.
Northern California Breast Cancer Family Registry	NC-BCFR	USA	Population-based recruitment of families; family-based cohort; population-based controls for subset of cases	Incident breast cancer cases included women aged <65 years diagnosed from 1995-2009, identified through the SEER cancer registry of the Greater San Francisco Bay Area. All cases with indicators of increased genetic risk were eligible to enroll (dx at age <35 yrs, personal history of ovarian or childhood cancer, bilateral breast cancer with 1st dx at age <50, family history of breast or ovarian ca…	Subset	Mixed	695	20	-	83	1) John,E.M. et al. The Breast Cancer Family Registry: an infrastructure for cooperative multinational, interdisciplinary and translational studies of the genetic epidemiology of breast cancer. Breast Cancer Res 6, R375-R389 (2004). 2) Terry M, Phillips K, Daly M, et al. Cohort Profile: The Breast Cancer Prospective Family Study Cohort (ProF-SC). International Journal of Epidemiology 2015;:dyv118.
North Carolina Breast Cancer Study	NCBCS	USA	NCBCS Phases 1 & 2: population-based case-control study. NCBCS Phase 3: population-based case-only study. In each phase, African American women and women under the age of 50 with invasive breast cancer were over-sampled. There was no over sampling by race or age for CIS cases in Phase 2.	NCBCS Phase 1: women aged of 20-74 residing in the 24 North Carolina county area and diagnosed with a first primary invasive breast cancer from 1993-1996. NCBCS Phase 2: women aged of 20-74 residing in the same study area and diagnosed with a first primary invasive breast cancer from 1996-2000. All women diagnosed with DCIS, DCIS with microinvasion to a depth of 2mm, LCIS, and mixed of DCIS & LCI…	No	Population-based	755	24	-	74	1) Newman, B., Moorman, P. G., Millikan, R., Qaqish, B. F., Geradts, J., Aldrich, T. E., and Liu, E. T. The Carolina Breast Cancer Study: integrating population-based epidemiology and molecular biology. Breast Cancer Res Treat, 35: 51-60, 1995. 2) Millikan, R., Eaton, A., Worley, K., Biscocho, L., Hodgson, E., Huang, W. Y., Geradts, J., Iacocca, M., Cowan, D., Conway, K., and Dressler, L. HER2 co…
Nurses' Health Study	NHS	USA	Prospective cohort study: nested case-control	Incident cases arising in the sub-cohort of 32,826 cohort members who gave a blood specimen in 1989-1990 are included if they were diagnosed with breast cancer prior to July 1, 2000.	No	Prospective cohort	1098	34	-	89	1) Hankinson SE. et al. Plasma sex steroid hormone levels and risk of breast cancer in post-menopausal women. J. Natl. Cancer Inst., 96,1866-9 (2004). 2) http://www.channing.harvard.edu/nhs/
Nurses' Health Study 2	NHS2	USA	Prospective cohort study: nested case-control	Incident cases arising in the sub-cohort of 29,611 women that donated blood during 1996 to 1999 are included.	No	Prospective cohort	1111	26	-	63	Tworoger SS, Missmer SA, Eliassen AH, Spiegelman D, Folkerd E, Dowsett M, Barbieri RL, Hankinson SE. The association of plasma DHEA and DHEA sulfate with breast cancer risk in predominantly premenopausal women. Cancer Epidemiol Biomarkers Prev 2006;15(5):967–971. doi:10.1158/1055-9965.EPI-05-0976.
Oulu Breast Cancer Study	OBCS	Finland	Hospital-based case-control study	Consecutive incident cases diagnosed at the Oulu University Hospital between 2000 and 2004.	No	Mixed	496	28	-	92	Erkko,H. et al. A recurrent mutation in PALB2 in Finnish cancer families. Nature 446, 316-319 (2007).
Ontario Familial Breast Cancer Registry	OFBCR	Canada	Population-based familial case-control study	Cases diagnosed between 1 Jan 1996-31 Dec 1998 were identified from the Ontario Cancer Registry which registers >97% of all cases residing in the province at the time of diagnosis. All women with invasive breast cancer aged 20–54 years who met the OFBCR definition for high genetic risk (family history of specific cancers particularly breast and ovarian, early onset disease, Ashkenazi ethnicity or…	Subset (N=628)	Mixed	1894	25	-	90	John,E.M. et al. The Breast Cancer Family Registry: an infrastructure for cooperative multinational, interdisciplinary and translational studies of the genetic epidemiology of breast cancer. Breast Cancer Res 6, R375-R389 (2004).
Leiden University Medical Centre Breast Cancer Study	ORIGO	Netherlands	Hospital-based prospective cohort study	Consecutive cases diagnosed 1996-2006 in 2 hospitals of South-West Netherlands (Leiden & Rotterdam). No selection for family history; Rotterdam cases selected for diagnosis aged <70. Cases with in situ carcinomas eligible.	No	Mixed	1142	23	-	87	1) de Bock,G.H. et al. Tumour characteristics and prognosis of breast cancer patients carrying the germline CHEK2*1100delC variant. Journal of Medical Genetics 41, 731-735 (2004). 2) Huijts PE et al . Clinical correlates of low-risk variants in FGFR2, TNRC9, MAP3K1, LSP1 and 8q24 in a Dutch cohort of incident breast cancer cases. Breast Cancer Res.9, R78 (2007).
NCI Polish Breast Cancer Study	PBCS	Poland	Population-based case-control study	Incident cases from 2000-2003 identified through a rapid identification system in participating hospitals covering ~ 90% of all eligible cases, and cancer registries in Warsaw and Łódź covering 100% of all eligible cases.	No	Population-based	1705	27	-	75	Garcia-Closas, M. et al. Polymorphisms in DNA double-strand break repair genes and risk of breast cancer: two population-based studies in USA and Poland, and meta-analyses. Hum. Genet, 119, 376-88 (2006).
Karolinska Mammography Project for Risk Prediction of Breast Cancer - Case-Control Study	pKARMA	Sweden	Case-control study	Incident cases from Jan 2001 – Dec 2008 from the Stockholm/Gotland area. Identified through the Stockholm breast cancer registry.	No	Mixed	4988	25	-	86	Unpublished
The Prostate,Lung,Colorectal and Ovarian (PLCO) Cancer Screening Trial	PLCO	USA	Prospective cohort study: nested case-control	Incident cases arising in the sub-cohort of 78,232 women who gave a blood specimen in 1993-2001 are included if they were diagnosed with breast cancer. Recruitment via mutiple screening centers across the US.	No	Prospective cohort	1634	55	-	86	Pfeiffer, R.M., et al. Risk Prediction for Breast, Endometrial, and Ovarian Cancer in White Women Aged 50 y or Older: Derivation and Validation from Population-Based Cohort Studies. Plos Med, 10(7), 2013.
Prospective Study of Outcomes in Sporadic Versus Hereditary Breast Cancer	POSH	UK	Prospective cohort	Cases aged 40 or younger at breast cancer diagnosis. Recruited from breast cancer centre oncology clinics across 126 UK hospitals and diagnosed between January 2000 to December 2007.	No	Patient only cohort - incident cancer cases meeting inclusion criteria	1088	18	-	41	1) Eccles et al (2007) Prospective study of Outcomes in Sporadic versus Hereditary breast cancer (POSH): Study Protocol. BMC. Cancer 7, 160. 2) Tapper W, et al (2008). Association between common genetic variants and prognosis of early onset breast cancer in 30 candidate genes. Breast Cancer Research; 10:R108. 3) Copson E et al (2013) Prospective observational study of breast cancer treatment outc…
Evaluation of Predictive Factors regarding the Effectivity of Aromatase Inhibitor Therapy	PREFACE	Germany	Multicenter, prospective, randomized, open-label phase IV study	Postmenopausal, steroid hormone receptor positive breast cancer patients who are treated with letrozole. Recruitment at multicentres in Germany between 2009-2011.	No	Patient cohort	2475	41	-	95	No references yet
Predicting the Risk Of Cancer At Screening Study	PROCAS	UK	Population based study	Women diagnosed with breast cancer since joining the study of women attending the Breast Screening Programme (NHSBSP) in Greater Manchester. Recruitment period Oct 2009-May 2014.	No	Population-based	377	46	-	76	Evans DG, Astley S, Stavrinos P, Harkness E, Donnelly LS, Dawe S, et al.Improvement in risk prediction, early detection and prevention of breast cancer in the NHS Breast Screening Programme and family history clinics: a dual cohort study. Programme Grants Appl Res 2016;4(11).
Rotterdam Breast Cancer Study	RBCS	Netherlands	Hospital-based case-control study, Rotterdam area	Familial breast cancer patients selected from the Clinical Genetics Center at Erasmus MC Cancer Institute; recruited 1994 - 2005 (RBCS1) and 1995 - 2009 (RBCS2; for OncoArray).	Yes	Mixed	937	22	-	84	M Kriege, A Hollestelle, A Jager et al. Survival and contralateral breast cancer in CHEK2*1100delC breast cancer patients: impact of adjuvant chemotherapy. Br J Cancer 2014; 111(5):1004-13.
Singapore and Sweden Breast Cancer Study	SASBAC	Sweden	Population-based case-control study	Incident cases from October 1993 to March 1995 identified via the 6 regional cancer registries in Sweden, to which reporting is mandatory.	No	Population-based	1112	50	-	75	Wedren, S. et al. Oestrogen receptor alpha gene haplotype and postmenopausal breast cancer risk: a case control study. Breast Cancer Res., 6, R437-49 (2004).
Sheffield Breast Cancer Study	SBCS	UK	Hospital-based case-control study	Women with pathologically confirmed breast cancer recruited from surgical outpatient clinics at the Royal Hallamshire Hospital, Sheffield, 1998 – 2005; cases are a mixture of prevalent and incident disease	No	Mixed	696	28	-	92	1) MacPherson,G. et al. Association of a common variant of the CASP8 gene with reduced risk of breast cancer. Journal of the National Cancer Institute 96, 1866-1869 (2004). 2) Rafii,S. et al. A potential role for the XRCC2 R188H polymorphic site in DNA-damage repair and breast cancer. Human Molecular Genetics 11, 1433-1438 (2002).
Study of Epidemiology and Risk factors in Cancer Heredity	SEARCH	UK	Population-based case-control study	2 groups of cases identified through East Anglian Cancer Registry; 1) prevalent cases diagnosed 1991-1996 under 55 years of age at diagnosis, recruited 1996-2002; 2) incident cases diagnosed since 1996 under 70 years of age at diagnosis, recruited 1996-present.	No	Mixed	12554	21	-	87	Lesueur, F. et al. Allelic association of the human homologue of the mouse modifier Ptprj with breast cancer. Hum. Mol. Genet., 14, 2349-56 (2005).
Städtisches Klinikum Karlsruhe Deutsches Krebsforschungszentrum Study	SKKDKFZS	Germany	Hospital-based breast cancer cohort	Women diagnosed with primary in situ or invasive breast cancer at the Städtisches Klinikum Karlsruhe from March 1993 to July 2005.	No	Patient cohort	1200	21	-	93	Stevens, K.N. et al. 9p13.1 is a triple-negative-specific breast cancer susceptibility locus. Cancer Res. 2012;72(7):1795-803.
Swedish Mammography Cohort	SMC	Sweden	Nested case control study from a population-based cohort	All breast cancer cases in the cohort (information from the Swedish Cancer Register) from 1987-2011 for women who gave saliva in 2005-2008 or a blood specimen in 2003-2009 are included.	No	Prospective cohort	1508	41	-	91	Suzuki R1, Ye W, Rylander-Rudqvist T, Saji S, Colditz GA, Wolk A. Alcohol and postmenopausal breast cancer risk defined by estrogen and progesterone receptor status: a prospective cohort study. J Natl Cancer Inst. 2005 Nov 2;97(21):1601-8.
Simultaneous Study of Gemcitabine-Docetaxel Combination adjuvant treatment	SUCCESSB	Germany	Multicenter, prospective, randomized, open-label phase III study	Patients with primary Her2-positive and high risk breast cancer (pN+ oder >pT1b or >G1 or <36y or HR-). Recruitment at multicentres in Germany during 2008-2011.	No	Patient cohort	436	28	-	81	1) Andemassen U, Neugebauer J, Janni W, Hepp P, Ortmann U, Sommer H, Rack B, Grp SS. (2011) Simultaneous study of gemcitabine-docetaxel combination adjuvant treatment, as well as biological targeted treatment: the SUCCESS B Trial. Breast 20:S66-S66. 2) Jaeger BAS, et al. (2012) HER2 expression on circulating tumor cells (CTC) in patients with early HER2-positive breast cancer: Results of the Germ…
Simultaneous Study of Docetaxel Based Anthracycline Free Adjuvant Treatment Evaluation	SUCCESSC	Germany	Multicenter, prospective, randomized, open-label phase III study	Patients with primary Her2-negative and high risk breast cancer (pN+ oder >pT1b or >G1 or <36y or HR-). Recruitment at multicentres in Germany during 2009-2011.	No	Patient cohort	2800	24	-	79	1) Hepp P, et al. (2009) Simultaneous Study of Docetaxel Based Anthracycline Free Adjuvant Treatment Evaluation, as Well as Lifestyle Intervention Strategies Success C-Studie. Anticancer Res 29 (5):1567-1568. 2) Jaeger BA, et al. (2015) Persistence of circulating tumor cells immediately after and two years after systemic adjuvant chemotherapy in patients with early breast cancer - Results of the …
Szczecin Breast Cancer Study	SZBCS	Poland	Hospital-based case-control study	Prospectively ascertained cases of invasive breast cancer patients diagnosed at the Regional Oncology Hospital (Szczecin) in the years 2002, 2003, 2006 and 2007 or the University Hospital from 2002 to 2007 in Szczecin, West-Pomerania, Poland. Patients with pure intraductal or intralobular cancer were excluded (DCIS or LCIS) but patients with DCIS with micro-invasion were included.	No	Mixed	400	26	-	88	1) Jakubowska A, Cybulski C, Szymańska A, Huzarski T, Byrski T, Gronwald J, Debniak T, Górski B, Kowalska E, Narod SA, Lubiński J. BARD1 and breast cancer in Poland. Breast Cancer Res Treat. 2008 Jan;107(1):119-22. 2) Jakubowska A, Jaworska K, Cybulski C, Janicka A, Szymańska-Pasternak J, Lener M, Narod SA, Lubiński J; IHCC-Breast Cancer Study Group. Do BRCA1 modifiers also affect the risk of bre…
UCI Breast Cancer Study	UCIBCS	USA	Population-based case-control study	All cases diagnosed in Orange County, California, during one-year period beginning March 1, 1994. Ascertained through the population-based Cancer Surveillance Program of Orange County California (CSPOC)	No	Mixed	388	29	-	90	1) Anton-Culver, H.et al. Characteristics of BRCA1 mutations in a population-based case series of breast and ovarian cancer. Eur. J. Cancer, 36, 1200-8 (2000). 2) Ziogas, A. et al. Cancer risk estimates for family members of a population-based family registry for breast and ovarian cancer. Cancer Epidemiol. Biomarkers Prev., 9, 103-11 (2000)
UK Breakthrough Generations Study	UKBGS	UK	Nested case-control study of incident and prevalent cases within prospective cohort study	Depending on the BCAC analysis, either cohort members who had breast cancer before entry into the Breakthrough Generations Study (cohort of 100,000+ women followed up for breast cancer, recruited from the UK during 2003-2011), or members who developed breast cancer during follow-up.	No	Prospective cohort	1053	24	-	87	Swerdlow,A.J. et al. The Breakthrough Generations Study: design of a long-term UK cohort study to investigate breast cancer aetiology. Br J Cancer 105, 911-917 (2011).
US Radiologic Technologists Study	USRT	USA	Population -based case-control study using prevalent cases with controls matched to cases on year of birth	Prevalent cases identified through mailed surveys in 1983-8 and 1994-8, incident cases between surveys; blood collected from 1999-2004; unselected for family cancer history or any other characteristics; most cases sampled more than 5 years after diagnosis	No	Mixed	1318	24	-	87	1) Doody MM, Freedman DM, Alexander BH, Hauptmann M, Miller JS, Rao RS, Mabuchi K, Ron E, Sigurdson AJ, Linet MS. Breast cancer incidence in U.S. radiologic technologists. Cancer. 2006 Jun 15;106(12):2707-15. 2) Bhatti P, et al. Breast cancer risk polymorphisms and interaction with ionizing radiation among U.S. radiologic technologists. Cancer Epidemiol Biomarkers Prev 2008;17:2007-11. 3) Rajaram…
Women's Health Initiative	WHI	USA	Prospective cohort study: nested case-control	Incident cases arising the WHI observational study and clinical trial cohorts (n=93,676 and n=68,132 respectively).	No	Prospective cohort	4791	50	-	90	https://www.nhlbi.nih.gov/whi/
							91686
* Only patients included in the analysis after applying exclusion criteria for individual subjects

## Sheet: Supplementary Table S2
Supplementary Table S2: Rationale and references to the literature supporting the choice of each subgroup for inclusion in a genome-wide association study on breast cancer-specific survival.
Subgroup	Rationale for inclusion in a GWAS on survival	References
Age ≤ 40 years at diagnosis	Young women had less life time to accumulate the amount of somatic mutations that would lead to cancer development, therefore germline variation might have more impact in this specific subgroup of patients. Age has also been reported to be an independent prognostic factor after adjusting for stage, treatment and tumour characteristics and it is included in the guidelines for treatment decisions. …	1) Kadalayil L, Khan S, Nevanlinna H, Fasching PA, Couch FJ, Hopper JL, et al. Germline variation in ADAMTSL1 is associated with prognosis following breast cancer treatment in young women. Nature Communications. 2017;8(1):1632. 2) Dackus GM, ter Hoeve ND, Opdam M, Vreuls W, Varga Z, Koop E, et al. Long-term prognosis of young breast cancer patients (≤40 years) who did not receive adjuvant systemi…
Grade 3 tumors	Grade 3 tumors are characterized by poorly differentiated breast cells which have a tendency of growing and spreading faster, and therefore is indicative of more aggressive and rapidly progressive disease. Even though high tumor grade is correlated with other unfavourable tumor and patient characteristics (i.e. more likely to be hormone receptor negative or exihibit triple negative phenotype), it…	1) Phipps AI, Li CI. Breast Cancer Biology and Clinical Characteristics. In: Li C, editor. Breast Cancer Epidemiology. New York, NY: Springer New York; 2010. p. 21-46. 2) Kurian AW, Carlson RW. Principles of Breast Cancer Therapy. In: Li C, editor. Breast Cancer Epidemiology. New York, NY: Springer New York; 2010. p. 371-88. 3) Cardoso F, Kyriakides S, Ohno S, Penault-Llorca F, Poortmans P, Rubio…
ER+ treated with Endocrine therapy	Most of breast cancers express the ER and are therefore sensitive, and often treated, with endocrine therapy. However not all ER+ breast cancers are treated with endocrine therapy for several reasons, including comorbities and side effects. We wanted to focus on patients diagnosed with a ER+ tumor who received endocrine therapy and see if we could pick up variants affecting survival, possibly inf…	1) Phipps AI, Li CI. Breast Cancer Biology and Clinical Characteristics. In: Li C, editor. Breast Cancer Epidemiology. New York, NY: Springer New York; 2010. p. 21-46. 2) Kurian AW, Carlson RW. Principles of Breast Cancer Therapy. In: Li C, editor. Breast Cancer Epidemiology. New York, NY: Springer New York; 2010. p. 371-88. 3) Daniyal A, Santoso I, Gunawan NHP, Barliana MI, Abdulah R. Genetic In…
ER- treated with chemotherapy	Genetic variants detected within patients with ER- tumors who received chemotherapy would be of prognostic and predictive interest. They could contributing to breast cancer survival by potentially affecting the treatment efficacy. Previous studies have reported common genetic variants in genes involved in immune response and inflammation being associated with breast cancer prognosis specifically …	1) Fagerholm R, Schmidt MK, Khan S, Rafiq S, Tapper W, Aittomäki K, et al. The SNP rs6500843 in 16p13.3 is associated with survival specifically among chemotherapy-treated breast cancer patients. 2015;6(10). 2) Li J, Lindström LS, Foo JN, Rafiq S, Schmidt MK, Pharoah PDP, et al. 2q36.3 is associated with prognosis for oestrogen receptor-negative breast cancer patients treated with chemotherapy. N…
ER+ or PR+ and HER2-	Differences in survival have been reported in subtypes based on ER, PR and HER2 status, with ER+ and/or PR+, and HER2- tumors having the most favourable prognosis.	1) Phipps AI, Li CI. Breast Cancer Biology and Clinical Characteristics. In: Li C, editor. Breast Cancer Epidemiology. New York, NY: Springer New York; 2010. p. 21-46. 2) Blows FM, Driver KE, Schmidt MK, Broeks A, van Leeuwen FE, Wesseling J, et al. Subtyping of Breast Cancer by Immunohistochemistry to Investigate a Relationship between Subtype and Short and Long Term Survival: A Collaborative An…
ER+ or PR+ and HER2- treated with chemotherapy	ER+ and/or PR+, and HER2- tumors have the most favourable prognosis. Being HR+ most of them receive endocrine therapy. It is of interest to further subset this group in patients who did and did not receive chemotherapy. Variants detected in one of this subgroups might have a major impact in the clinical community possibly adding information in addition to the multi-gene tests.	1) Phipps AI, Li CI. Breast Cancer Biology and Clinical Characteristics. In: Li C, editor. Breast Cancer Epidemiology. New York, NY: Springer New York; 2010. p. 21-46. 2) Blows FM, Driver KE, Schmidt MK, Broeks A, van Leeuwen FE, Wesseling J, et al. Subtyping of Breast Cancer by Immunohistochemistry to Investigate a Relationship between Subtype and Short and Long Term Survival: A Collaborative An…
ER+ or PR+ and HER2- not treated with chemotherapy		1) Phipps AI, Li CI. Breast Cancer Biology and Clinical Characteristics. In: Li C, editor. Breast Cancer Epidemiology. New York, NY: Springer New York; 2010. p. 21-46. 2) Blows FM, Driver KE, Schmidt MK, Broeks A, van Leeuwen FE, Wesseling J, et al. Subtyping of Breast Cancer by Immunohistochemistry to Investigate a Relationship between Subtype and Short and Long Term Survival: A Collaborative An…
ER+ or PR+ and HER2+	Differences in survival have been reported in subtypes based on ER, PR and HER2 status, with ER+ and/or PR+, and HER2+ tumors having less favourable prognosis compared to ER+ and/or PR+, and HER2- tumors.	1) Phipps AI, Li CI. Breast Cancer Biology and Clinical Characteristics. In: Li C, editor. Breast Cancer Epidemiology. New York, NY: Springer New York; 2010. p. 21-46. 2) Blows FM, Driver KE, Schmidt MK, Broeks A, van Leeuwen FE, Wesseling J, et al. Subtyping of Breast Cancer by Immunohistochemistry to Investigate a Relationship between Subtype and Short and Long Term Survival: A Collaborative An…
ER- and PR- and HER2+	Differences in survival have been reported in subtypes based on ER, PR and HER2 status, with ER- and PR- and HER2+ tumors having worse prognosis compared to HR+ (both HER2- and HER2+) tumors.	1) Phipps AI, Li CI. Breast Cancer Biology and Clinical Characteristics. In: Li C, editor. Breast Cancer Epidemiology. New York, NY: Springer New York; 2010. p. 21-46. 2) Blows FM, Driver KE, Schmidt MK, Broeks A, van Leeuwen FE, Wesseling J, et al. Subtyping of Breast Cancer by Immunohistochemistry to Investigate a Relationship between Subtype and Short and Long Term Survival: A Collaborative An…
ER- and PR- and HER2-	Differences in survival have been reported in subtypes based on ER, PR and HER2 status, with ER- and PR- and HER2- tumors having worse prognosis compared to HR+ (both HER2- and HER2+) tumors.	1) Phipps AI, Li CI. Breast Cancer Biology and Clinical Characteristics. In: Li C, editor. Breast Cancer Epidemiology. New York, NY: Springer New York; 2010. p. 21-46. 2) Blows FM, Driver KE, Schmidt MK, Broeks A, van Leeuwen FE, Wesseling J, et al. Subtyping of Breast Cancer by Immunohistochemistry to Investigate a Relationship between Subtype and Short and Long Term Survival: A Collaborative An…
Tamoxifen	Similar to the rationale of the subgroup of ER+ tumors treated with endocrine therapy, but now focusing on a specific type of endocrine therapy since different agents have different targets. In particular, it has been reported that 30%-50% of patients who receive adjuvant tamoxifen will experience relapse and die. This suggests the presence of individual differences in response to tamoxifen. The …	1) Phipps AI, Li CI. Breast Cancer Biology and Clinical Characteristics. In: Li C, editor. Breast Cancer Epidemiology. New York, NY: Springer New York; 2010. p. 21-46. 2) Kurian AW, Carlson RW. Principles of Breast Cancer Therapy. In: Li C, editor. Breast Cancer Epidemiology. New York, NY: Springer New York; 2010. p. 371-88. 3) Kiyotani K, Mushiroda T, Tsunoda T, Morizono T, Hosono N, Kubo M, et …
Aromatase inhibitors	Similar to the rationale of the subgroup of ER+ tumors treated with endocrine therapy, but now focusing on a specific type of endocrine therapy since different agents have different targets. In addition, this subgroup is homogeneous in terms of menopausal status, since only postmenopausal women receive aromatase inhibitor.	1) Phipps AI, Li CI. Breast Cancer Biology and Clinical Characteristics. In: Li C, editor. Breast Cancer Epidemiology. New York, NY: Springer New York; 2010. p. 21-46. 2) Kurian AW, Carlson RW. Principles of Breast Cancer Therapy. In: Li C, editor. Breast Cancer Epidemiology. New York, NY: Springer New York; 2010. p. 371-88. 3) Daniyal A, Santoso I, Gunawan NHP, Barliana MI, Abdulah R. Genetic In…
CMF-like chemotherapy	To detect genetic variants that modulate survival after a specific type of chemotherapy, for example by affecting treatment response.	1) Fagerholm R, Schmidt MK, Khan S, Rafiq S, Tapper W, Aittomäki K, et al. The SNP rs6500843 in 16p13.3 is associated with survival specifically among chemotherapy-treated breast cancer patients. 2015;6(10). 2) Li J, Lindström LS, Foo JN, Rafiq S, Schmidt MK, Pharoah PDP, et al. 2q36.3 is associated with prognosis for oestrogen receptor-negative breast cancer patients treated with chemotherapy. N…
Taxanes	To detect genetic variants that modulate survival after a specific type of chemotherapy, for example by affecting treatment response.	1) Fagerholm R, Schmidt MK, Khan S, Rafiq S, Tapper W, Aittomäki K, et al. The SNP rs6500843 in 16p13.3 is associated with survival specifically among chemotherapy-treated breast cancer patients. 2015;6(10). 2) Li J, Lindström LS, Foo JN, Rafiq S, Schmidt MK, Pharoah PDP, et al. 2q36.3 is associated with prognosis for oestrogen receptor-negative breast cancer patients treated with chemotherapy. N…
Anthracyclines	To detect genetic variants that modulate survival after a specific type of chemotherapy, for example by affecting treatment response.	1) Fagerholm R, Schmidt MK, Khan S, Rafiq S, Tapper W, Aittomäki K, et al. The SNP rs6500843 in 16p13.3 is associated with survival specifically among chemotherapy-treated breast cancer patients. 2015;6(10). 2) Li J, Lindström LS, Foo JN, Rafiq S, Schmidt MK, Pharoah PDP, et al. 2q36.3 is associated with prognosis for oestrogen receptor-negative breast cancer patients treated with chemotherapy. N…

## Sheet: Supplementary Table S3
Supplementary Table S3: Characteristics of the breast cancer patients included in the 15-year breast cancer-specific survival analyses, overall and by subgroup.
	All patients	Age ≤ 40 at diagnosis	Grade 3 tumors	ER+ treated with ET	ER- treated with CT	ER+ or PR+, and HER2-	ER+ or PR+, and HER2- who received chemotherapy	ER+ or PR+, and HER2- who did not receive chemotherapy	ER+ or PR+, and HER2+	ER- and PR- and HER2+	ER- and PR- and HER2-	Tamoxifen	Aromatase inhibitors	CMF-like CT	Taxanes	Anthracyclines
Number of cases, n	91686	7281	22737	30137	6852	35550	10394	10275	5567	2298	5631	17327	9041	2663	5545	11183
Number of breast cancer-specific deaths, n	7531	965	2901	2298	907	2141	889	457	520	314	677	1777	495	381	462	1292
Characteristics
Age at diagnosis, median (IQR)	58 (49-66)	36 (33-38)	56 (46-65)	58 (50-66)	51 (43-59)	60 (51-68)	52 (46-61)	61 (54-68)	57 (46-66)	56 (47-65)	56 (46-65)	54 (46-63)	61 (54-67)	48 (40-56)	51 (43-60)	50 (41-58)
Year of diagnosis, n (%)
< 1990	1481 (1.8)	283 (3.9)	112 (0.5)	60 (0.2)	23 (0.3)	51 (0.2)	5 (0.0)	9 (0.1)	3 (0.1)	3 (0.1)	9 (0.2)	64 (0.4)	8 (0.1)	78 (3.0)	2 (0.0)	7 (0.1)
1990 - 1999	19108 (23.1)	2263 (31.4)	4310 (20.7)	5229 (17.4)	1383 (20.4)	3903 (12.1)	845 (8.2)	1545 (15.1)	481 (9.6)	253 (12.0)	806 (15.4)	4865 (28.2)	228 (2.5)	1399 (53.1)	62 (1.1)	1193 (10.7)
2000 - 2009	50020 (60.4)	4011 (55.7)	13192 (63.4)	20950 (69.9)	4369 (64.5)	20909 (65.0)	6571 (63.5)	6707 (65.6)	3397 (68.0)	1526 (72.1)	3353 (64.0)	11588 (67.2)	6697 (74.1)	1140 (43.3)	3726 (67.3)	8577 (76.7)
2010 - 2018	12269 (14.8)	649 (9.0)	3200 (15.4)	3751 (12.5)	996 (14.7)	7323 (22.8)	2933 (28.3)	1968 (19.2)	1111 (22.3)	335 (15.8)	1067 (20.4)	735 (4.3)	2106 (23.3)	16 (0.6)	1749 (31.6)	1399 (12.5)
Missing, n	8808	75	1923	147	81	3364	40	46	575	181	396	75	2	30	6	7
Nodal status, n (%)
Negative	45977 (63.0)	3146 (53.0)	11334 (55.3)	17591 (61.3)	3404 (53.1)	19963 (61.9)	3210 (32.5)	8094 (81.4)	2834 (56.0)	1015 (49.3)	3174 (64.3)	9379 (58.0)	4889 (57.4)	1060 (41.6)	1704 (34.0)	3691 (35.6)
Positive	26995 (37.0)	2791 (47.0)	9143 (44.7)	11116 (38.7)	3005 (46.9)	12266 (38.1)	6656 (67.5)	1847 (18.6)	2225 (44.0)	1043 (50.7)	1765 (35.7)	6797 (42.0)	3625 (42.6)	1487 (58.4)	3301 (66.0)	6681 (64.4)
Missing	18714	1344	2260	1430	443	3321	528	334	508	240	692	1151	527	116	540	811
Tumor size, n (%)
≤2cm	43465 (64.7)	2729 (54.7)	9352 (50.5)	17918 (64.7)	2879 (47.5)	19507 (64.3)	4089 (43.0)	7166 (74.8)	2531 (56.0)	882 (47.4)	2444 (52.3)	9522 (62.1)	4636 (57.4)	1189 (51.5)	1950 (39.9)	4136 (43.3)
>2cm and ≤5cm	20871 (31.1)	1918 (38.4)	8093 (43.7)	8661 (31.3)	2794 (46.1)	9472 (31.2)	4623 (48.6)	2228 (23.3)	1783 (39.5)	813 (43.7)	1970 (42.2)	5180 (33.8)	2968 (36.7)	1011 (43.8)	2384 (48.8)	4554 (47.7)
>5cm	2879 (4.3)	342 (6.9)	1077 (5.8)	1120 (4.0)	394 (6.5)	1372 (4.5)	807 (8.5)	181 (1.9)	204 (4.5)	165 (8.9)	256 (5.5)	642 (4.2)	478 (5.9)	109 (4.7)	548 (11.2)	861 (9.0)
Missing, n	24471	2292	4215	2438	785	5199	875	700	1049	438	961	1983	959	354	663	1632
Tumor grade, n (%)
1	14647 (20.2)	404 (7.4)		5496 (20.1)	105 (1.7)	8057 (24.4)	1075 (10.7)	3042 (30.4)	497 (9.7)	32 (1.5)	149 (2.9)	3083 (19.6)	1508 (17.3)	203 (9.6)	339 (6.4)	724 (7.1)
2	35161 (48.5)	2093 (38.5)		15411 (56.3)	1224 (19.8)	18201 (55.2)	5700 (56.5)	5732 (57.3)	2394 (46.6)	522 (24.6)	1076 (21.2)	8696 (55.3)	4994 (57.2)	956 (45.1)	2174 (41.1)	4239 (41.6)
3	22737 (31.3)	2933 (54.0)	22737 (100.0)	6484 (23.7)	4854 (78.5)	6719 (20.4)	3314 (32.8)	1231 (12.3)	2250 (43.8)	1566 (73.9)	3851 (75.9)	3949 (25.1)	2225 (25.5)	962 (45.4)	2782 (52.5)	5238 (51.3)
Missing, n	19141	1851		2746	669	2573	305	270	426	178	555	1599	314	542	250	982
ER status, n (%)
Negative	14412 (18.5)	2024 (33.5)	8460 (40.7)		6852 (100.0)	755 (2.1)	344 (3.3)	158 (1.5)	212 (3.8)	2298 (100.0)	5631 (100.0)	1071 (6.9)	255 (3.0)	929 (37.3)	1809 (33.1)	3281 (30.2)
Positive	63550 (81.5)	4019 (66.5)	12312 (59.3)	30137 (100.0)		34757 (97.9)	10046 (96.7)	10103 (98.5)	5351 (96.2)			14501 (93.1)	8368 (97.0)	1559 (62.7)	3658 (66.9)	7584 (69.8)
Missing, n	13724	1238	1965			38	4	14	4			1755	418	175	78	318
PR status, n (%)
Negative	21168 (31.3)	2095 (39.5)	9788 (52.4)	4529 (17.2)	5632 (87.9)	5402 (16.2)	1487 (15.2)	1449 (15.3)	1402 (26.9)	2298 (100.0)	5631 (100.0)	2565 (19.7)	1445 (18.0)	965 (41.2)	2346 (43.7)	4175 (40.4)
Positive	46476 (68.7)	3208 (60.5)	8875 (47.6)	21744 (82.8)	776 (12.1)	27856 (83.8)	8323 (84.8)	8033 (84.7)	3807 (73.1)			10454 (80.3)	6562 (82.0)	1375 (58.8)	3017 (56.3)	6158 (59.6)
Missing, n	24042	1978	4074	3864	444	2292	584	793	358			4308	1034	323	182	850
HER2 status, n (%)
Negative	41655 (83.8)	2546 (72.4)	10769 (73.4)	17103 (86.4)	3295 (70.3)	35550 (100.0)	10394 (100.0)	10275 (100.0)			5631 (100.0)	8724 (86.0)	6501 (85.2)	1081 (78.9)	3496 (68.5)	5511 (70.1)
Positive	8048 (16.2)	970 (27.6)	3905 (26.6)	2698 (13.6)	1394 (29.7)				5567 (100.0)	2298 (100.0)		1425 (14.0)	1131 (14.8)	289 (21.1)	1610 (31.5)	2351 (29.9)
Missing, n	41983	3765	8063	10336	2163							7178	1409	1293	439	3321
Surgery, n (%)
No surgery	829 (1.6)	100 (2.6)	120 (0.8)	122 (0.4)	17 (0.3)	174 (0.8)	8 (0.1)	92 (0.9)	23 (0.7)	14 (1.0)	27 (0.7)	182 (1.2)	51 (0.6)	20 (0.9)	9 (0.2)	20 (0.2)
Breast saving	21944 (41.5)	1466 (37.6)	5126 (34.9)	13209 (47.2)	2251 (36.1)	9829 (43.4)	3001 (32.0)	5090 (51.9)	1423 (42.6)	426 (29.4)	1326 (36.3)	5728 (36.4)	4693 (55.4)	1084 (48.0)	1809 (40.1)	4232 (45.7)
Mastectomy (with or without axillary)	14847 (28.1)	1492 (38.2)	4608 (31.4)	7963 (28.4)	2131 (34.1)	5819 (25.7)	2785 (29.7)	2097 (21.4)	1070 (32.0)	649 (44.9)	1020 (27.9)	4337 (27.5)	2478 (29.2)	1127 (49.9)	1847 (41.0)	4362 (47.1)
Type unknown	15212 (28.8)	844 (21.6)	4833 (32.9)	6708 (24.0)	1844 (29.5)	6838 (30.2)	3592 (38.3)	2523 (25.7)	825 (24.7)	358 (24.7)	1278 (35.0)	5505 (34.9)	1251 (14.8)	27 (1.2)	843 (18.7)	651 (7.0)
Missing, n	38854	3379	8050	2135	609	12890	1008	473	2226	851	1980	1575	568	405	1037	1918
Radiation, n (%)
No radiation	13932 (28.2)	1218 (26.5)	3662 (26.2)	6461 (23.9)	1464 (24.5)	4941 (25.7)	1363 (19.2)	2514 (28.7)	781 (24.0)	436 (29.7)	831 (27.1)	4358 (25.8)	1335 (21.2)	728 (27.8)	696 (15.4)	2107 (20.1)
Breast	14894 (30.2)	1947 (42.4)	3934 (28.2)	8331 (30.8)	1953 (32.7)	5799 (30.1)	1885 (26.5)	2831 (32.3)	1086 (33.3)	413 (28.2)	960 (31.3)	4313 (25.5)	1618 (25.7)	999 (38.2)	1498 (33.1)	3607 (34.4)
Breast and lymph nodes	3845 (7.8)	453 (9.9)	1342 (9.6)	2384 (8.8)	739 (12.4)	1464 (7.6)	1082 (15.2)	237 (2.7)	370 (11.4)	195 (13.3)	320 (10.4)	1662 (9.8)	875 (13.9)	405 (15.5)	1086 (24.0)	2173 (20.7)
Lymph nodes only	560 (1.1)	40 (0.9)	221 (1.6)	407 (1.5)	87 (1.5)	341 (1.8)	279 (3.9)	58 (0.7)	78 (2.4)	37 (2.5)	43 (1.4)	35 (0.2)	10 (0.2)	19 (0.7)	210 (4.6)	182 (1.7)
Metastases, thoracic spine	323 (0.7)	33 (0.7)	99 (0.7)	114 (0.4)	62 (1.0)	160 (0.8)	128 (1.8)	24 (0.3)	46 (1.4)	19 (1.3)	35 (1.1)	55 (0.3)	64 (1.0)	24 (0.9)	151 (3.3)	229 (2.2)
Organ unknown	15842 (32.1)	898 (19.6)	4706 (33.7)	9366 (34.6)	1663 (27.9)	6547 (34.0)	2370 (33.3)	3097 (35.3)	897 (27.5)	366 (25.0)	880 (28.7)	6459 (38.3)	2403 (38.1)	441 (16.9)	886 (19.6)	2179 (20.8)
Missing, n	42290	2692	8773	3074	884	16298	3287	1514	2309	832	2562	445	2736	47	1018	706
Neoadjuvant chemotherapy, n (%)
No	42546 (93.8)	3707 (86.6)	12160 (91.7)	23679 (94.5)	5112 (86.4)	19422 (95)	8514 (89.5)	10275 (100.0)	2818 (88.8)	1164 (84.0)	2811 (89.4)	14232 (94.4)	7929 (93.1)	2209 (96.1)	4117 (77.7)	8632 (84.3)
Yes	2817 (6.2)	572 (13.4)	1097 (8.3)	1383 (5.5)	804 (13.6)	1028 (5.0)	995 (10.5)		355 (11.2)	221 (16.0)	332 (10.6)	848 (5.6)	591 (6.9)	89 (3.9)	1182 (22.3)	1611 (15.7)
Missing, n	46323	3002	9480	5075	936	15100	885		2394	913	2488	2247	521	365	246	940
Adjuvant chemotherapy, n (%)
No	28508 (54.6)	1355 (28.7)	4657 (30.9)	17852 (61.0)	502 (7.4)	13152 (57.6)	740 (7.1)	10275 (100.0)	1212 (34.9)	373 (25.3)	888 (24.8)	10008 (59.5)	4941 (56.5)	20 (0.8)	814 (14.7)	1061 (9.5)
Yes	23695 (45.4)	3360 (71.3)	10395 (69.1)	11397 (39.0)	6301 (92.6)	9701 (42.4)	9621 (92.9)		2262 (65.1)	1102 (74.7)	2686 (75.2)	6825 (40.5)	3801 (43.5)	2643 (99.2)	4710 (85.3)	10074 (90.5)
Missing, n	39483	2566	7685	888	49	12697	33		2093	823	2057	494	299		21	48
Endocrine therapy, n (%)
No	13697 (28.0)	1625 (39.4)	5772 (42.2)		4517 (82.1)	3283 (15.7)	814 (10.3)	1466 (14.4)	638 (18.4)	1232 (87.7)	2478 (83.5)			988 (42.0)	1317 (27.5)	2971 (29.2)
Yes	35300 (72.0)	2498 (60.6)	7906 (57.8)	30137 (100.0)	983 (17.9)	17632 (84.3)	7106 (89.7)	8684 (85.6)	2831 (81.6)	172 (12.3)	489 (16.5)	17327 (100.0)	9041 (100.0)	1367 (58.0)	3471 (72.5)	7202 (70.8)
Missing, n	42689	3158	9059		1352	14635	2474	125	2098	894	2664			308	757	1010
Trastuzumab, n (%)
No	35204 (95.3)	4276 (92.3)	9545 (90.1)	14281 (93.6)	3893 (87.9)	15615 (99.6)	7645 (99.4)	6151 (99.9)	1203 (52.8)	615 (55.9)	2989 (99.5)	9712 (96.2)	4603 (89.7)	2211 (97.6)	3253 (77.9)	6740 (85.8)
Yes	1752 (4.7)	357 (7.7)	1052 (9.9)	972 (6.4)	534 (12.1)	56 (0.4)	49 (0.6)	6 (0.1)	1076 (47.2)	485 (44.1)	15 (0.5)	385 (3.8)	527 (10.3)	54 (2.4)	925 (22.1)	1115 (14.2)
Missing, n	54730	2648	12140	14884	2425	19879	2700	4118	3288	1198	2627	7230	3911	398	1367	3328

## Sheet: Supplementary Table S4
Supplementary Table S4: Characteristics of the breast cancer patients included in the 5-year breast cancer-specific survival analyses for subgroups defined based on type of systemic treatment received.
	ER+ treated with ET	ER- treated with CT	ER+ or PR+, and HER2- who received chemotherapy	ER+ or PR+, and HER2- who did not receive chemotherapy	Tamoxifen	Aromatase inhibitors	CMF-like CT	Taxanes	Anthracyclines
Number of cases, n	27340	6411	10273	10156	16279	8817	2344	5463	10393
Number of breast cancer-specific deaths, n	773	638	364	175	651	197	190	290	652
Characteristics
Age at diagnosis, median (IQR)	58 (50-66)	51 (43-59)	53 (46-61)	62 (54-68)	54 (47-63)	61 (54-67)	48 (39-56)	51 (44-60)	50 (41-59)
Year of diagnosis, n (%)
< 1990	38 (0.1)	14 (0.2)	2 (0)	9 (0.1)	13 (0.1)	7 (0.1)	26 (1.1)	1 (0)	5 (0)
1990 - 1999	4446 (16.3)	1263 (20)	798 (7.8)	1484 (14.7)	4208 (26)	162 (1.8)	1183 (51.1)	54 (1)	1063 (10.2)
2000 - 2009	18958 (69.7)	4057 (64.1)	6500 (63.5)	6649 (65.8)	11248 (69.4)	6540 (74.2)	1089 (47.1)	3653 (66.9)	7919 (76.2)
2010 - 2018	3751 (13.8)	996 (15.7)	2933 (28.7)	1968 (19.5)	735 (4.5)	2106 (23.9)	16 (0.7)	1749 (32.1)	1399 (13.5)
Missing, n	147	81	40	46	75	2	30	6	7
Nodal status, n (%)
Negative	16087 (61.7)	3229 (53.8)	3177 (32.6)	8026 (81.6)	9067 (59.6)	4831 (58.1)	1001 (44.8)	1690 (34.2)	3508 (36.4)
Positive	9988 (38.3)	2771 (46.2)	6573 (67.4)	1815 (18.4)	6142 (40.4)	3477 (41.9)	1235 (55.2)	3248 (65.8)	6120 (63.6)
Missing	1265	411	523	315	1070	509	108	525	765
Tumor size, n (%)
≤2cm	16158 (63.8)	2719 (47.3)	4048 (43)	7087 (74.8)	9136 (62.2)	4569 (57.4)	1096 (51.7)	1933 (40)	3856 (42.6)
>2cm and ≤5cm	8102 (32)	2658 (46.2)	4578 (48.6)	2201 (23.2)	4945 (33.7)	2919 (36.7)	923 (43.6)	2361 (48.8)	4365 (48.3)
>5cm	1067 (4.2)	375 (6.5)	796 (8.4)	181 (1.9)	606 (4.1)	466 (5.9)	99 (4.7)	544 (11.2)	823 (9.1)
Missing, n	2013	659	851	687	1592	863	226	625	1349
Tumor grade, n (%)
1	5209 (20.1)	92 (1.6)	1052 (10.5)	3024 (30.5)	2941 (19.7)	1472 (17.2)	174 (9)	334 (6.4)	660 (6.8)
2	14588 (56.3)	1173 (19.8)	5648 (56.6)	5666 (57.2)	8267 (55.4)	4895 (57.3)	868 (45)	2150 (41.1)	4007 (41.5)
3	6136 (23.7)	4669 (78.7)	3285 (32.9)	1220 (12.3)	3705 (24.8)	2174 (25.5)	887 (46)	2750 (52.5)	4994 (51.7)
Missing, n	1407	477	288	246	1366	276	415	229	732
ER status, n (%)
Negative		6411 (100.0)	339 (3.3)	154 (1.5)	986 (6.7)	249 (3.0)	847 (37.9)	1789 (33.2)	3077 (30.4)
Positive	27340 (100.0)		9930 (96.7)	9989 (98.5)	13738 (93.3)	8184 (97.0)	1386 (62.1)	3603 (66.8)	7054 (69.6)
Missing, n			4	13	1555	384	111	71	262
PR status, n (%)
Negative	4081 (17.3)	5279 (88.2)	1474 (15.2)	1426 (15.2)	2382 (19.5)	1410 (18)	869 (41.3)	2316 (43.8)	3912 (40.7)
Positive	19529 (82.7)	704 (11.8)	8220 (84.8)	7938 (84.8)	9847 (80.5)	6415 (82)	1237 (58.7)	2973 (56.2)	5711 (59.3)
Missing, n	3730	428	579	792	4050	992	238	174	770
HER2 status, n (%)
Negative	16908 (86.4)	3253 (70.3)	10273 (100.0)	10156 (100.0)	8572 (86.0)	6442 (85.4)	1055 (78.8)	3469 (68.5)	5409 (70.1)
Positive	2657 (13.6)	1375 (29.7)	0 (0.0)	0 (0.0)	1395 (14.0)	1103 (14.6)	283 (21.2)	1595 (31.5)	2311 (29.9)
Missing, n	7775	1783	0	0	6312	1272	1006	399	2673
Surgery, n (%)
No surgery	105 (0.4)	13 (0.2)	7 (0.1)	67 (0.7)	147 (1)	49 (0.6)	14 (0.7)	9 (0.2)	18 (0.2)
Breast saving	11689 (46.3)	2060 (35.4)	2956 (31.9)	5046 (52.1)	5372 (36.4)	4610 (55.7)	997 (51)	1787 (40.2)	3932 (46.1)
Mastectomy (with or without axillary)	6804 (26.9)	1907 (32.8)	2733 (29.5)	2073 (21.4)	3799 (25.7)	2377 (28.7)	919 (47)	1805 (40.6)	3935 (46.1)
Type unknown	6665 (26.4)	1836 (31.6)	3579 (38.6)	2503 (25.8)	5456 (36.9)	1240 (15.0)	24 (1.2)	843 (19)	644 (7.6)
Missing, n	2077	595	998	467	1505	541	390	1019	1864
Radiation, n (%)
No radiation	5525 (22.7)	1312 (23.7)	1344 (19.2)	2469 (28.6)	3867 (24.4)	1253 (20.6)	600 (26)	678 (15.2)	1802 (18.6)
Breast	7319 (30.1)	1830 (33.1)	1839 (26.3)	2793 (32.3)	4066 (25.6)	1551 (25.4)	911 (39.5)	1473 (33.1)	3406 (35.1)
Breast and lymph nodes	2045 (8.4)	655 (11.8)	1054 (15.1)	231 (2.7)	1478 (9.3)	826 (13.5)	347 (15.1)	1057 (23.7)	1959 (20.2)
Lymph nodes only	394 (1.6)	82 (1.5)	272 (3.9)	55 (0.6)	24 (0.2)	8 (0.1)	12 (0.5)	208 (4.7)	177 (1.8)
Metastases, thoracic spine	114 (0.5)	62 (1.1)	128 (1.8)	24 (0.3)	55 (0.3)	64 (1.0)	24 (1.0)	151 (3.4)	229 (2.4)
Organ unknown	8896 (36.6)	1593 (28.8)	2357 (33.7)	3075 (35.6)	6381 (40.2)	2394 (39.3)	410 (17.8)	884 (19.9)	2140 (22.0)
Missing, n	3047	877	3279	1509	408	2721	40	1012	680
Neoadjuvant chemotherapy, n (%)
No	21517 (94.4)	4768 (86.3)	8419 (89.6)	10156 (100.0)	13327 (94.4)	7748 (93.3)	1918 (95.9)	4076 (78.1)	7999 (84.1)
Yes	1283 (5.6)	756 (13.7)	976 (10.4)		788 (5.6)	555 (6.7)	82 (4.1)	1146 (21.9)	1508 (15.9)
Missing, n	4540	887	878		2164	514	344	241	886
Adjuvant chemotherapy, n (%)
No	16036 (60.6)	485 (7.6)	722 (7.1)	10156 (100.0)	9451 (59.8)	4841 (56.8)	18 (0.8)	800 (14.7)	1021 (9.9)
Yes	10427 (39.4)	5877 (92.4)	9518 (92.9)		6341 (40.2)	3680 (43.2)	2326 (99.2)	4642 (85.3)	9324 (90.1)
Missing, n	877	49	33		487	296	0	21	48
Endocrine therapy, n (%)
No		4151 (82.0)	798 (10.2)	1431 (14.3)			858 (42.1)	1294 (27.5)	2758 (29.4)
Yes	27340 (100.0)	911 (18.0)	7003 (89.8)	8601 (85.7)	16279 (100.0)	8817 (100.0)	1180 (57.9)	3414 (72.5)	6629 (70.6)
Missing, n		1349	2472	124			306	755	1006
Trastuzumab, n (%)
No	13196 (93.2)	3685 (87.4)	7533 (99.4)	6036 (99.9)	8717 (95.8)	4403 (89.5)	1935 (97.3)	3200 (77.8)	6305 (85.1)
Yes	962 (6.8)	530 (12.6)	46 (0.6)	6 (0.1)	380 (4.2)	517 (10.5)	53 (2.7)	914 (22.2)	1101 (14.9)
Missing, n	13182	2196	2694	4114	7182	3897	356	1349	2987
