# Supplementary material for: Association of germline genetic variants with breast cancer-specific survival in patient subgroups defined by clinic-pathological variables related to tumor biology and type of systemic treatment
Source: Breast Cancer Res. 2021 Aug 18;23:86. doi: 10.1186/s13058-021-01450-7 (PMC8371820; doi:10.1186/s13058-021-01450-7)
Supplement: Supplementary file 3 — Additional file 3: Supplementary Table S8, Supplementary Table S9, Supplementary Table S10, Supplementary Table S11, and Supplementary Table S12. Supplementary Table S8. Shows the BFDPs under two more restrictive prior probabilities of true association (10-5 and 10-6) for the results presented in Table 1. Supplementary Table S9. Shows the BFDPs under two more restrictive prior probabilities of true association (10-5 and 10-6) for the results presented in Table 2. Supplementary Table S10. Shows power calculation by subgroup, at the two-sided 5E-08 level for varying genotype hazard ratio (GHR) and minor allele frequency (MAF), based on number of cases and event rate from the 15-year breast cancer-specific analyses. Supplementary Table S11. Shows power calculation by subgroup, at the two-sided 5E-08 level for varying genotype hazard ratio (GHR) and minor allele frequency (MAF), based on number of cases and event rate from the 5-year breast cancer-specific analyses. Supplementary Table S12. Shows the subgroup-specific associations detected by previous studies and corresponding estimates from the current study. [file 13058_2021_1450_MOESM3_ESM.xlsx]

## Sheet: Supplementary Table S8
Supplementary Table S8. Bayesian false discovery probabilities under prior probabilities of true association equal to 10-5 and 10-6 for the results presented in Table 1.
Subgroup	Variant	Chr	Position	Allelesa	AAF	Unadjusted analyses		Adjusted analyses
						BFDP*	BFDP**	BFDP*	BFDP**
Grade 3 tumors	rs5934618	X	9437463	A/G	0.08	0.13	0.61	0.67	0.95
	rs4830644	X	9434808	A/G	0.08	0.15	0.64	0.75	0.97
	rs3810742	X	9432603	T/C	0.08	0.15	0.64	0.72	0.96
	rs4830642	X	9431786	T/C	0.08	0.2	0.71	0.78	0.97
	rs72611496	X	9434264	G/A	0.08	0.26	0.78	0.87	0.99
	rs66871326	2	209048052	AAGGAG/A	0.76	0.55	0.93	0.91	0.99
ER+ or PR+, and HER2-	rs8030394	15	71637241	C/T	0.99	0.88	0.99	0.96	1
	rs112641969	15	71715016	A/G	0.02	0.89	0.99	0.97	1
	rs16955466	15	71637757	C/T	0.01	0.9	0.99	0.98	1
	rs7165279	15	71636591	T/C	0.99	0.92	0.99	0.97	1
	rs111962948	15	71656213	G/T	0.01	0.94	0.99	0.99	1
	rs112813972	15	71577932	T/C	0.02	0.96	1	0.99	1
ER+ or PR+, and HER2- treated with CT	rs62192052	2	230372348	C/T	0.02	1	1	1	1
	rs74423556	2	230325234	C/G	0.02	1	1	1	1
	rs145983608	2	230296944	A/G	0.02	1	1	1	1
ER+ or PR+, and HER2- not treated with CT	rs56248395	11	20084391	C/T	0.13	0.94	0.99	0.96	1
ER+ treated with ET	rs4679741	3	155003603	T/G	0.49	0.5	0.91	0.07	0.44
ER- treated with CT	rs78754389	4	35962454	G/A	0.07	0.44	0.89	0.5	0.91
	rs1106333	3	14562127	C/A	0.06	0.59	0.93	0.55	0.92
	rs117685664	8	26989084	C/T	0.03	1	1	1	1
Tamoxifen	rs72775397	5	94266932	C/T	0.28	0.56	0.93	1	1
Anthracylines	rs34072391	7	30243729	C/CA	0.52	0.29	0.8	0.66	0.95
Abbreviations: Chr chromosome, ER estrogen receptor, PR progesterone receptor, HER2 human epidermal growth factor receptor 2, ET Endocrine therapy, CT chemotherapy, AAF alternative allele frequency, HR hazard ratio, CI confidence interval, BFDP Bayesian False Discovery Probability. a Reference/Alternative alleles
Note: BFDP* and BFDP** are computed assuming the prior probability of true association for all variants equal to 10-5 and 10-6, respectively. This implies a number of expected true associations in the order of 101 and 100=1, respectively.

## Sheet: Supplementary Table S9
Supplementary Table S9. Bayesian false discovery probabilities under prior probabilities of true association equal to 10-5 and 10-6 for the results presented in Table 2.
Subgroup	Variant	Chr	Position	Allelesa	AAF	Unadjusted analyses		Adjusted analyses
						BFDP*	BFDP**	BFDP*	BFDP**
Grade 3 tumors	rs5934618	X	9437463	A/G	0.08	0.09	0.51	0.34	0.84
	rs4830644	X	9434808	A/G	0.08	0.14	0.61	0.52	0.91
	rs3810742	X	9432603	T/C	0.08	0.16	0.66	0.53	0.92
	rs4830642	X	9431786	T/C	0.08	0.17	0.67	0.57	0.93
	rs72611496	X	9434264	G/A	0.08	0.15	0.63	0.6	0.94
ER+ or PR+, and HER2- not treated with CT	rs56248395	11	20084391	C/T	0.13	1	1	1	1
Abbreviations: Chr chromosome, ER estrogen receptor, PR progesterone receptor, HER2 human epidermal growth factor receptor 2, ET Endocrine therapy, CT chemotherapy, AAF alternative allele frequency, HR hazard ratio, CI confidence interval, BFDP Bayesian False Discovery Probability. a Reference/Alternative alleles
Note: BFDP* and BFDP** are computed assuming the prior probability of true association for all variants equal to 10-5 and 10-6, respectively. This implies a number of expected true associations in the order of 101 and 100=1, respectively.

## Sheet: Supplementary Table S10
Supplementary Table S10. Power calculation by subgroup, at the two-sided 5E-08 level for varying genotype hazard ratio (GHR) and minor allele frequency (MAF), based on number of cases and event rate from the 15-year breast cancer-specific analyses.
			All patients	Age ≤ 40 at diagnosis	Grade 3 tumors	ER+ treated with ET	ER- treated with CT	ER+ or PR+, and HER2-	ER+ or PR+, and HER2- who received chemotherapy	ER+ or PR+, and HER2- who did not receive chemotherapy	ER+ or PR+, and HER2+	ER- and PR- and HER2+	ER- and PR- and HER2-	Tamoxifen	Aromatase inhibitors	CMF-like CT	Taxanes	Anthracyclines
		N cases	91686	7281	22737	30137	6852	35550	10394	10275	5567	2298	5631	17327	9041	2663	5545	11183
		Event rate	0.082139	0.132537	0.127589	0.0762518	0.13237	0.060225	0.1153	0.0445	0.0934076	0.136641	0.120227	0.102557	0.0547506	0.143072	0.0833183	0.115533
GHR	MAF		Power
1.05	0.01		1.13841e-06	1.76912e-07	3.70823e-07	3.04059e-07	1.72043e-07	2.87685e-07	1.97054e-07	1.36084e-07	1.40902e-07	1.2514e-07	1.53256e-07	2.50807e-07	1.39007e-07	1.30174e-07	1.36422e-07	2.054e-07
	0.05		2.79787e-05	5.7157e-07	3.03095e-06	1.98933e-06	5.32369e-07	1.76462e-06	7.45696e-07	2.78093e-07	3.08561e-07	2.13223e-07	3.9176e-07	1.30417e-06	2.96428e-07	2.42375e-07	2.80225e-07	8.23513e-07
	0.1		0.000191745	1.27963e-06	1.15558e-05	6.67836e-06	1.16255e-06	5.70838e-06	1.82834e-06	4.75136e-07	5.49948e-07	3.24802e-07	7.65511e-07	3.83826e-06	5.19814e-07	3.90951e-07	4.80373e-07	2.08734e-06
	0.2		0.00144819	3.16654e-06	5.07925e-05	2.56823e-05	2.79851e-06	2.10999e-05	5.00235e-06	8.7153e-07	1.05714e-06	5.25621e-07	1.62907e-06	1.2824e-05	9.81208e-07	6.73751e-07	8.84634e-07	5.92415e-06
	0.3		0.00395888	5.03048e-06	0.000109526	5.1685e-05	4.37843e-06	4.15874e-05	8.39665e-06	1.1714e-06	1.45894e-06	6.59528e-07	2.37983e-06	2.39763e-05	1.3401e-06	8.75404e-07	1.19199e-06	1.0145e-05
	0.4		0.00635387	6.10254e-06	0.000156661	7.12287e-05	5.26714e-06	5.66684e-05	1.04961e-05	1.29513e-06	1.63729e-06	7.02504e-07	2.75648e-06	3.1774e-05	1.49489e-06	9.50585e-07	1.32006e-06	1.2821e-05
	0.5		0.00700308	5.98208e-06	0.00016395	7.33659e-05	5.14641e-06	5.80913e-05	1.04074e-05	1.22425e-06	1.5571e-06	6.55233e-07	2.65396e-06	3.22316e-05	1.41796e-06	8.93154e-07	1.24899e-06	1.2767e-05
1.1	0.01		2.65731e-05	8.54239e-07	3.68341e-06	2.54955e-06	8.03309e-07	2.29633e-06	1.07695e-06	4.61969e-07	5.03859e-07	3.69069e-07	6.17163e-07	1.75669e-06	4.875e-07	4.10576e-07	4.64513e-07	1.17425e-06
	0.05		0.00369781	8.07366e-06	0.000133526	6.77102e-05	7.1193e-06	5.5641e-05	1.2875e-05	2.17496e-06	2.64244e-06	1.28743e-06	4.10396e-06	3.34824e-05	2.45444e-06	1.66032e-06	2.20312e-06	1.52876e-05
	0.1		0.0404603	3.24846e-05	0.00105005	0.000463882	2.76327e-05	0.000365069	5.89376e-05	5.87627e-06	7.60178e-06	2.9304e-06	1.35338e-05	0.000195595	6.89332e-06	4.11552e-06	5.98096e-06	7.32768e-05
	0.2		0.265146	0.000144579	0.00819299	0.00330616	0.000118583	0.00251867	0.000297698	1.71152e-05	2.37449e-05	7.07324e-06	4.90003e-05	0.00123171	2.09532e-05	1.09261e-05	1.75297e-05	0.000386713
	0.3		0.501266	0.00030154	0.0213444	0.00843532	0.000242798	0.00635731	0.000660339	2.84391e-05	4.10481e-05	1.06076e-05	9.17904e-05	0.00301156	3.56513e-05	1.72877e-05	2.92571e-05	0.000875746
	0.4		0.62685	0.00040819	0.0324466	0.0127023	0.000325286	0.00951963	0.000924595	3.37746e-05	4.99162e-05	1.19003e-05	0.000116915	0.00444288	4.29257e-05	2.00047e-05	3.48627e-05	0.00124027
	0.5		0.652725	0.000397345	0.0342725	0.0132064	0.000314951	0.00984249	0.000916063	3.07772e-05	4.60451e-05	1.05872e-05	0.000110343	0.00454281	3.93762e-05	1.80538e-05	3.18472e-05	0.00123674
1.15	0.01		0.000350377	3.69014e-06	2.70783e-05	1.66072e-05	3.38387e-06	1.44373e-05	5.1055e-06	1.5223e-06	1.72959e-06	1.07665e-06	2.32393e-06	1.00106e-05	1.64915e-06	1.26926e-06	1.5329e-06	5.75567e-06
	0.05		0.0818446	7.6344e-05	0.0024747	0.00111042	6.47977e-05	0.000876761	0.000139735	1.34841e-05	1.74779e-05	6.56473e-06	3.14056e-05	0.000467583	1.58642e-05	9.29351e-06	1.36886e-05	0.000174069
	0.1		0.489429	0.000450485	0.0240716	0.0101921	0.000368286	0.00784831	0.000937503	5.092e-05	7.10829e-05	2.01226e-05	0.000149455	0.0038693	6.2728e-05	3.16202e-05	5.19808e-05	0.00121943
	0.2		0.946203	0.00273376	0.161861	0.0740269	0.00216836	0.0575207	0.00624259	0.000203795	0.000307268	6.50011e-05	0.00075246	0.0284588	0.00026312	0.000114169	0.000209625	0.00834559
	0.3		0.994325	0.00634976	0.330168	0.166386	0.00497704	0.131874	0.0149352	0.00038747	0.000609259	0.000110612	0.00161052	0.0679166	0.000512812	0.000206472	0.000400852	0.0200925
	0.4		0.998654	0.00891152	0.431094	0.229015	0.0069358	0.183482	0.0213182	0.00048089	0.000776792	0.000128867	0.00215168	0.0967814	0.000646198	0.000249569	0.000499913	0.028787
	0.5		0.999045	0.00868299	0.446022	0.23606	0.00671509	0.188556	0.0211769	0.000429153	0.000705732	0.000111291	0.00201686	0.0989166	0.000582148	0.000220071	0.000447993	0.0287873
1.2	0.01		0.00281928	1.37134e-05	0.0001512	8.50526e-05	1.23269e-05	7.20477e-05	2.04316e-05	4.57278e-06	5.36114e-06	2.92577e-06	7.7478e-06	4.62677e-05	5.05753e-06	3.61405e-06	4.60561e-06	2.36463e-05
	0.05		0.433836	0.000506916	0.021927	0.00971752	0.000419698	0.00759597	0.00101119	6.66983e-05	9.05831e-05	2.78342e-05	0.000180758	0.00385843	8.09428e-05	4.23554e-05	6.77202e-05	0.00129492
	0.1		0.946515	0.00370168	0.176343	0.0848303	0.0029726	0.0670073	0.00811485	0.000320912	0.000470099	0.000107197	0.00109341	0.0341874	0.00040826	0.000182602	0.000327694	0.0106813
	0.2		0.999907	0.0242916	0.639755	0.406154	0.0192702	0.342656	0.0539766	0.00156322	0.00245514	0.000425307	0.00645114	0.20215	0.00207457	0.000809505	0.00160913	0.0706062
	0.3		1	0.0548969	0.857711	0.649515	0.043626	0.575623	0.11856	0.0031811	0.0051756	0.000785381	0.0143033	0.383201	0.00430821	0.00158373	0.0032957	0.152395
	0.4		1	0.0751963	0.921753	0.751362	0.0597524	0.681137	0.160308	0.00402714	0.00672021	0.000937849	0.0192426	0.481091	0.00552963	0.00196311	0.00419687	0.20431
	0.5		1	0.0736523	0.928995	0.761072	0.0581554	0.69012	0.159764	0.00356475	0.00608477	0.000797435	0.0180816	0.488038	0.00495281	0.00171436	0.00373625	0.204711
1.25	0.01		0.0148149	4.43828e-05	0.000664109	0.000352685	3.926e-05	0.000293427	7.01894e-05	1.24655e-05	1.49808e-05	7.32904e-06	2.29682e-05	0.00017774	1.40212e-05	9.40691e-06	1.25464e-05	8.29299e-05
	0.05		0.842504	0.00247452	0.104271	0.0497014	0.0020213	0.0393874	0.00514748	0.000270235	0.000378794	0.000100084	0.000810811	0.0202409	0.000335245	0.000160913	0.000274005	0.00666132
	0.1		0.999253	0.0193791	0.527231	0.319019	0.0155641	0.266834	0.0417276	0.0015291	0.00229629	0.000456621	0.00559203	0.153706	0.00198057	0.000820754	0.00155892	0.0541135
	0.2		1	0.114157	0.949281	0.819871	0.0929467	0.761458	0.223927	0.00816676	0.0129041	0.00206459	0.0335058	0.573543	0.0109049	0.00408863	0.0083919	0.276634
	0.3		1	0.226921	0.993894	0.952713	0.188263	0.924588	0.405126	0.0168093	0.027137	0.00397807	0.0710724	0.799504	0.0227051	0.00825073	0.0173857	0.480115
	0.4		1	0.290579	0.998303	0.978865	0.24308	0.962272	0.496455	0.0212639	0.0350017	0.0048101	0.0931659	0.873819	0.0290141	0.0103159	0.022134	0.577139
	0.5		1	0.286556	0.998625	0.980751	0.238407	0.964782	0.495938	0.0188599	0.0318657	0.00407215	0.0883079	0.878445	0.0260865	0.00901435	0.0197667	0.578388
1.3	0.01		0.0539603	0.00012707	0.00236472	0.00121494	0.00011097	0.000999471	0.000210706	3.10687e-05	3.80786e-05	1.69852e-05	6.12687e-05	0.000580317	3.54349e-05	2.25107e-05	3.12277e-05	0.000252946
	0.05		0.983238	0.00924126	0.296768	0.161465	0.00751909	0.132036	0.0193146	0.000918052	0.00131144	0.000311089	0.00292339	0.0720406	0.00115529	0.000520702	0.000928612	0.024902
	0.1		0.999998	0.0689797	0.846253	0.652623	0.0562094	0.585181	0.138117	0.00569944	0.00860645	0.00159732	0.0209638	0.399394	0.00742645	0.00296074	0.00579415	0.172968
	0.2		1	0.318016	0.997865	0.977993	0.270393	0.962136	0.519863	0.0305609	0.0472362	0.00771475	0.113673	0.876409	0.0403523	0.0153657	0.0312978	0.596561
	0.3		1	0.524102	0.999946	0.998123	0.460983	0.995649	0.744425	0.0607577	0.094188	0.0149975	0.217428	0.972721	0.0802158	0.0307289	0.0626018	0.810522
	0.4		1	0.614936	0.999994	0.999546	0.548853	0.998742	0.823315	0.0755468	0.118464	0.0181656	0.271307	0.988667	0.100237	0.0382092	0.0783307	0.878252
	0.5		1	0.610278	0.999996	0.999615	0.542523	0.998888	0.823289	0.0676628	0.109126	0.0154452	0.260311	0.989467	0.0911164	0.0336671	0.0706821	0.879297
1.35	0.01		0.14371	0.000326376	0.00700544	0.00355455	0.000282181	0.00290795	0.000561423	7.14393e-05	8.89201e-05	3.66675e-05	0.000148785	0.00164155	8.24146e-05	4.99256e-05	7.16685e-05	0.000681961
	0.05		0.999313	0.0273393	0.56304	0.36058	0.0223342	0.307654	0.0556699	0.00266879	0.00384405	0.000849957	0.00870267	0.184587	0.00338429	0.00146231	0.0026911	0.0706922
	0.1		1	0.177158	0.973216	0.888395	0.148047	0.845411	0.317355	0.017125	0.0255982	0.00469743	0.0600949	0.683398	0.0222251	0.00880535	0.0173483	0.378971
	0.2		1	0.58874	0.999971	0.998904	0.526567	0.997388	0.794273	0.0857695	0.127037	0.0229366	0.270428	0.981436	0.110491	0.0446898	0.0874665	0.851563
	0.3		1	0.797155	1	0.999976	0.742514	0.999913	0.93469	0.159008	0.231403	0.043747	0.449773	0.998429	0.202207	0.0857615	0.163002	0.96125
	0.4		1	0.863391	1	0.999997	0.816677	0.999987	0.965625	0.192018	0.279959	0.0525992	0.527911	0.999608	0.243993	0.104851	0.197956	0.981749
	0.5		1	0.860693	1	0.999998	0.812235	0.999989	0.96572	0.174627	0.261954	0.0452096	0.513215	0.999652	0.225319	0.0936648	0.18138	0.982073
1.4	0.01		0.29401	0.000761247	0.0176591	0.00900279	0.000653191	0.00735978	0.00134574	0.000152826	0.000192492	7.42556e-05	0.000332317	0.00409017	0.000177953	0.000103432	0.000152962	0.00164809
	0.05		0.999988	0.0660725	0.794435	0.598287	0.0545463	0.534678	0.127891	0.00675738	0.00972724	0.00207115	0.0218983	0.359898	0.00858628	0.00362252	0.00679005	0.158555
	0.1		1	0.347002	0.99745	0.977728	0.299442	0.962896	0.544618	0.0426034	0.0622422	0.011855	0.136846	0.880605	0.0546256	0.0221084	0.0429964	0.617421
	0.2		1	0.813265	1	0.999976	0.762368	0.999917	0.940361	0.188349	0.263533	0.0558955	0.482935	0.998508	0.234484	0.104233	0.191216	0.964506
	0.3		1	0.941353	1	1	0.913864	0.999999	0.989993	0.317919	0.428654	0.102294	0.690731	0.999959	0.386036	0.187338	0.324086	0.995463
	0.4		1	0.968615	1	1	0.950078	1	0.996201	0.370186	0.495534	0.121212	0.763271	0.999994	0.446763	0.223328	0.379105	0.998521
	0.5		1	0.967749	1	1	0.948302	1	0.996231	0.342958	0.471666	0.105808	0.750776	0.999995	0.420155	0.202951	0.353662	0.998566
1.45	0.01		0.484172	0.00162945	0.0386286	0.0200707	0.00139056	0.0164625	0.00293598	0.000306435	0.000389378	0.000141979	0.000688812	0.00910685	0.00035949	0.000201578	0.000305902	0.00361377
	0.05		1	0.134081	0.927582	0.796966	0.112426	0.743304	0.242168	0.0151358	0.0216161	0.0045587	0.0475489	0.563073	0.0191791	0.00802936	0.0151538	0.291347
	0.1		1	0.546426	0.99986	0.997174	0.488301	0.994174	0.749994	0.0898828	0.127187	0.0261472	0.256322	0.967809	0.113136	0.0478593	0.0903807	0.81057
	0.2		1	0.936458	1	1	0.908587	0.999999	0.98813	0.336694	0.44164	0.114696	0.691659	0.999932	0.402893	0.201395	0.340371	0.994358
	0.3		1	0.988294	1	1	0.979596	1	0.999041	0.511144	0.636587	0.198085	0.862855	0.999999	0.590874	0.333526	0.518241	0.99968
	0.4		1	0.995196	1	1	0.990695	1	0.999748	0.57261	0.703344	0.23011	0.908789	1	0.655392	0.385724	0.582502	0.999931
	0.5		1	0.995028	1	1	0.990254	1	0.999752	0.540923	0.680445	0.2046	0.901582	1	0.627677	0.357138	0.55352	0.999934
1.5	0.01		0.671384	0.0032303	0.0746051	0.0399658	0.00274688	0.0330009	0.00588947	0.000579687	0.000741121	0.000257789	0.00133532	0.0183477	0.000684031	0.000371864	0.000577024	0.00726572
	0.05		1	0.234211	0.98072	0.917807	0.200194	0.884669	0.389858	0.0304052	0.0428261	0.00916456	0.0907438	0.744076	0.0382673	0.0161239	0.0303332	0.453648
	0.1		1	0.727546	0.999995	0.999763	0.672421	0.999382	0.887564	0.164337	0.223757	0.0512205	0.407838	0.993677	0.202112	0.0910149	0.164707	0.924686
	0.2		1	0.983546	1	1	0.972751	1	0.998326	0.508535	0.624688	0.203069	0.846137	0.999998	0.583921	0.332108	0.512212	0.999381
	0.3		1	0.998331	1	1	0.996476	1	0.999939	0.693967	0.803614	0.327304	0.951673	1	0.766102	0.502602	0.700286	0.999985
	0.4		1	0.999488	1	1	0.998767	1	0.999989	0.749832	0.854092	0.371571	0.972638	1	0.818395	0.562915	0.758272	0.999998
	0.5		1	0.999467	1	1	0.998695	1	0.99999	0.721301	0.837465	0.336993	0.969656	1	0.796365	0.530939	0.732759	0.999998
1.55	0.01		0.818556	0.00597872	0.129188	0.0720053	0.00507419	0.060019	0.0109593	0.00104051	0.00133537	0.000446736	0.0024376	0.0338196	0.00123321	0.000652896	0.0010326	0.013519
	0.05		1	0.360225	0.996048	0.973153	0.314608	0.957621	0.549224	0.0554483	0.0766456	0.0169933	0.154728	0.871646	0.0690868	0.0296588	0.0551338	0.617833
	0.1		1	0.858639	1	0.999986	0.816766	0.999954	0.958286	0.265578	0.346592	0.0904096	0.568044	0.999071	0.318163	0.154629	0.265458	0.975704
	0.2		1	0.996678	1	1	0.993573	1	0.999826	0.672135	0.77715	0.317193	0.935359	1	0.742326	0.480431	0.675052	0.999951
	0.3		1	0.999823	1	1	0.99954	1	0.999997	0.832788	0.909432	0.474398	0.986225	1	0.885014	0.664054	0.837292	1
	0.4		1	0.99996	1	1	0.999879	1	1	0.873417	0.939485	0.525693	0.99346	1	0.918566	0.721291	0.87916	1
	0.5		1	0.999958	1	1	0.99987	1	1	0.852833	0.929984	0.486315	0.992531	1	0.904696	0.691888	0.861178	1
1.6	0.01		0.91307	0.0104037	0.203354	0.118738	0.00882538	0.100123	0.0190662	0.00178103	0.00228993	0.000742209	0.00421526	0.0575911	0.00211751	0.00109623	0.00176197	0.0234688
	0.05		1	0.498105	0.999362	0.992831	0.44493	0.987128	0.695633	0.0927984	0.125474	0.0293156	0.239233	0.944612	0.114164	0.050462	0.0920011	0.758148
	0.1		1	0.936284	1	0.999999	0.9101	0.999998	0.987065	0.386301	0.48254	0.145659	0.712205	0.999895	0.450172	0.238268	0.385344	0.993539
	0.2		1	0.999462	1	1	0.998771	1	0.999986	0.803113	0.882717	0.44608	0.97685	1	0.857917	0.625303	0.804966	0.999997
	0.3		1	0.999985	1	1	0.999953	1	1	0.919757	0.963958	0.618657	0.996752	1	0.950943	0.794458	0.9224	1
	0.4		1	0.999998	1	1	0.999991	1	1	0.94413	0.97853	0.669646	0.998721	1	0.968546	0.840271	0.947345	1
	0.5		1	0.999998	1	1	0.99999	1	1	0.93186	0.974109	0.631099	0.998493	1	0.961398	0.817446	0.936878	1
1.65	0.01		0.963664	0.0171267	0.294617	0.181072	0.0145395	0.15471	0.0312257	0.00292009	0.00375484	0.00118686	0.00694149	0.0913904	0.00347875	0.00176764	0.00287967	0.038285
	0.05		1	0.631247	0.999917	0.99841	0.576514	0.996724	0.812138	0.143926	0.189869	0.0474143	0.339933	0.979254	0.174471	0.0801054	0.142336	0.86131
	0.1		1	0.974814	1	1	0.961006	1	0.996595	0.514278	0.615454	0.216692	0.824636	0.999991	0.582898	0.337584	0.51233	0.998558
	0.2		1	0.999928	1	1	0.999805	1	0.999999	0.893121	0.944878	0.575392	0.992825	1	0.929809	0.749327	0.894052	1
	0.3		1	0.999999	1	1	0.999996	1	1	0.965833	0.987446	0.742826	0.999352	1	0.981607	0.885482	0.967143	1
	0.4		1	1	1	1	0.999999	1	1	0.978218	0.993372	0.787193	0.99979	1	0.989375	0.917141	0.979741	1
	0.5		1	1	1	1	0.999999	1	1	0.97201	0.991646	0.754101	0.999744	1	0.986272	0.901829	0.97457	1
1.7	0.01		0.986647	0.0268192	0.397323	0.257751	0.0228102	0.223396	0.0484375	0.00460382	0.00591169	0.00183312	0.0109362	0.136195	0.00549018	0.00274748	0.00452566	0.0590649
	0.05		1	0.746231	0.999991	0.999702	0.695798	0.999291	0.893679	0.20869	0.268172	0.0723907	0.44936	0.993184	0.248914	0.119564	0.205984	0.927619
	0.1		1	0.99117	1	1	0.9849	1	0.999227	0.636379	0.7318	0.300794	0.901874	0.999999	0.702515	0.445274	0.633559	0.999725
	0.2		1	0.999992	1	1	0.999974	1	1	0.947194	0.976641	0.692276	0.998044	1	0.968668	0.843898	0.94754	1
	0.3		1	1	1	1	1	1	1	0.986937	0.996115	0.83819	0.999888	1	0.993854	0.941455	0.987498	1
	0.4		1	1	1	1	1	1	1	0.992395	0.998189	0.872587	0.99997	1	0.99681	0.960732	0.993019	1
	0.5		1	1	1	1	1	1	1	0.989665	0.997608	0.847229	0.999963	1	0.995647	0.951672	0.9908	1
1.75	0.01		0.995648	0.0401438	0.50396	0.345399	0.034239	0.30387	0.0715547	0.00700402	0.00896979	0.00274307	0.0165524	0.191933	0.00835362	0.00413015	0.00686345	0.0866682
	0.05		1	0.836096	0.999999	0.999952	0.793991	0.999868	0.944562	0.285165	0.356661	0.104972	0.558816	0.998014	0.33435	0.168963	0.281077	0.965419
	0.1		1	0.997223	1	1	0.994724	1	0.999846	0.742376	0.824086	0.393297	0.949291	1	0.800236	0.552955	0.739027	0.999954
	0.2		1	0.999999	1	1	0.999997	1	1	0.976061	0.990981	0.788653	0.999524	1	0.987242	0.909055	0.976128	1
	0.3		1	1	1	1	1	1	1	0.99546	0.998915	0.904509	0.999983	1	0.998144	0.972298	0.995671	1
	0.4		1	1	1	1	1	1	1	0.997588	0.999554	0.928641	0.999996	1	0.999136	0.982827	0.997815	1
	0.5		1	1	1	1	1	1	1	0.996524	0.999382	0.911026	0.999995	1	0.99875	0.978012	0.99697	1
1.8	0.01		0.998731	0.0576873	0.606901	0.439119	0.0493806	0.392228	0.101157	0.010314	0.0131592	0.00398785	0.0241562	0.257391	0.0122935	0.00602233	0.0100759	0.121571
	0.05		1	0.900329	1	0.999993	0.868138	0.999978	0.973218	0.369897	0.450267	0.145366	0.660449	0.999481	0.426192	0.227476	0.364293	0.984776
	0.1		1	0.999207	1	1	0.998319	1	0.999973	0.826925	0.891134	0.488547	0.975643	1	0.873356	0.653124	0.82348	0.999993
	0.2		1	1	1	1	1	1	1	0.989957	0.996794	0.861957	0.999895	1	0.995214	0.950138	0.989929	1
	0.3		1	1	1	1	1	1	1	0.998549	0.999723	0.946819	0.999998	1	0.999487	0.987758	0.99862	1
	0.4		1	1	1	1	1	1	1	0.999296	0.9999	0.962352	1	1	0.999785	0.992999	0.99937	1
	0.5		1	1	1	1	1	1	1	0.998921	0.999854	0.951107	0.999999	1	0.999671	0.990664	0.999079	1
Abbreviations: ER estrogen receptor, PR progesterone receptor, HER2 human epidermal growth factor receptor 2, ET Endocrine therapy, CT chemotherapy, CMF Cyclophosphamide Methotrexate Fluorouracil.
Cases where the power is greater or equal than 0.8 are highlighted in green

## Sheet: Supplementary Table S11
Supplementary Table S11. Power calculation by subgroup, at the two-sided 5E-08 level for varying genotype hazard ratio (GHR) and minor allele frequency (MAF), based on number of cases and event rate from the 5-year breast cancer-specific analyses.
			ER- treated with CT	Tamoxifen	CMF-like CT	Taxanes	Anthracyclines
		N cases	6411	16279	2344	5463	10393
		Event rate	0.0995165	0.0399902	0.081058	0.0530844	0.0627345
GHR	MAF		Power
1.05	0.01		1.50182e-07	1.5132e-07	1.16008e-07	1.2341e-07	1.51359e-07
	0.05		3.70353e-07	3.78137e-07	1.63472e-07	2.03449e-07	3.78433e-07
	0.1		7.08475e-07	7.28823e-07	2.18239e-07	3.03119e-07	7.29701e-07
	0.2		1.47243e-06	1.52652e-06	3.04828e-07	4.78416e-07	1.52938e-06
	0.3		2.12246e-06	2.20881e-06	3.52556e-07	5.91732e-07	2.21421e-06
	0.4		2.43992e-06	2.54334e-06	3.59014e-07	6.25025e-07	2.5508e-06
	0.5		2.34193e-06	2.44137e-06	3.2914e-07	5.80793e-07	2.4495e-06
1.1	0.01		5.88559e-07	6.00216e-07	2.97052e-07	3.55568e-07	6.00208e-07
	0.05		3.70702e-06	3.86309e-06	7.36671e-07	1.17389e-06	3.86412e-06
	0.1		1.18474e-05	1.24881e-05	1.37474e-06	2.58569e-06	1.24979e-05
	0.2		4.14602e-05	4.41624e-05	2.65336e-06	6.00454e-06	4.42501e-05
	0.3		7.62248e-05	8.15126e-05	3.50067e-06	8.7944e-06	8.17782e-05
	0.4		9.6014e-05	0.00010276	3.64394e-06	9.71731e-06	0.000103224
	0.5		9.00799e-05	9.63027e-05	3.13171e-06	8.57073e-06	9.68504e-05
1.15	0.01		2.17141e-06	2.23937e-06	7.60018e-07	1.01766e-06	2.23732e-06
	0.05		2.74752e-05	2.91451e-05	3.02513e-06	5.80537e-06	2.91098e-05
	0.1		0.0001262	0.000135647	7.24717e-06	1.70942e-05	0.000135552
	0.2		0.000613969	0.000665988	1.78099e-05	5.26756e-05	0.000666661
	0.3		0.00129137	0.00140272	2.59376e-05	8.70297e-05	0.00140689
	0.4		0.00170603	0.00185055	2.7469e-05	9.93284e-05	0.00185978
	0.5		0.00158602	0.00171583	2.25082e-05	8.45804e-05	0.00172783
1.2	0.01		7.12692e-06	7.42807e-06	1.85375e-06	2.72753e-06	7.41131e-06
	0.05		0.000154715	0.000166666	1.08255e-05	2.40972e-05	0.00016612
	0.1		0.000904929	0.000986998	3.16439e-05	8.88209e-05	0.000984305
	0.2		0.00520149	0.00569716	9.37295e-05	0.000335177	0.00569448
	0.3		0.0114085	0.0124576	0.000146974	0.000599514	0.0124834
	0.4		0.0152202	0.0165498	0.000157827	0.000698793	0.0166268
	0.5		0.0141629	0.01534	0.000125128	0.000582712	0.0154519
1.25	0.01		2.08699e-05	2.19737e-05	4.2493e-06	6.76582e-06	2.18876e-05
	0.05		0.000684735	0.00074717	3.40688e-05	8.54492e-05	0.000742955
	0.1		0.00459628	0.00506166	0.000116732	0.000372951	0.00503687
	0.2		0.0272213	0.0298674	0.000397306	0.00160653	0.0298083
	0.3		0.0577155	0.0627879	0.000655827	0.00300035	0.0628499
	0.4		0.0753995	0.0814559	0.000711466	0.00353481	0.0817665
	0.5		0.0707295	0.0760669	0.000552504	0.00292055	0.0765805
1.3	0.01		5.51392e-05	5.86252e-05	9.14633e-06	1.55742e-05	5.82842e-05
	0.05		0.00245311	0.0027041	9.55813e-05	0.000263502	0.00268228
	0.1		0.0172957	0.0191362	0.000370725	0.00129713	0.0190046
	0.2		0.0944359	0.103062	0.00138982	0.00600023	0.102737
	0.3		0.182744	0.196634	0.00236692	0.0113427	0.19664
	0.4		0.228598	0.243752	0.00258441	0.0133852	0.244423
	0.5		0.217139	0.230544	0.00198597	0.0110624	0.231831
1.35	0.01		0.000132918	0.000142647	1.85547e-05	3.34747e-05	0.000141523
	0.05		0.00729864	0.00810486	0.000242058	0.000717752	0.00802084
	0.1		0.0501843	0.0555193	0.00103057	0.00381878	0.0550517
	0.2		0.232002	0.250379	0.00410031	0.018002	0.249436
	0.3		0.394782	0.418102	0.00707882	0.0335635	0.417858
	0.4		0.466965	0.489631	0.0077525	0.0393746	0.490471
	0.5		0.449985	0.470251	0.00594465	0.0327988	0.472171
1.4	0.01		0.000295264	0.00031969	3.56524e-05	6.76264e-05	0.000316484
	0.05		0.0184427	0.0205733	0.000559449	0.00175058	0.0203185
	0.1		0.11639	0.128187	0.0025445	0.0096999	0.126985
	0.2		0.429873	0.456941	0.0104028	0.0445915	0.455227
	0.3		0.633701	0.659371	0.017934	0.0803033	0.658846
	0.4		0.70769	0.729461	0.019639	0.0930988	0.730113
	0.5		0.691384	0.711179	0.0151299	0.0786207	0.71301
1.45	0.01		0.000609686	0.000665635	6.52112e-05	0.000129202	0.000657494
	0.05		0.0403675	0.0451113	0.00119141	0.00386873	0.0444794
	0.1		0.222954	0.243524	0.00565214	0.02162	0.241175
	0.2		0.63845	0.667373	0.0230961	0.0934813	0.66524
	0.3		0.821815	0.841437	0.0392631	0.160046	0.840862
	0.4		0.874267	0.888553	0.0428795	0.18258	0.888883
	0.5		0.86348	0.876759	0.0333709	0.156973	0.877947
1.5	0.01		0.00117911	0.00129732	0.00011407	0.000234725	0.00127859
	0.05		0.0778867	0.0869633	0.00235764	0.00782818	0.0856449
	0.1		0.363565	0.392664	0.011425	0.0429259	0.389032
	0.2		0.805713	0.829081	0.0455806	0.169639	0.827153
	0.3		0.930102	0.941053	0.0756354	0.273083	0.940647
	0.4		0.957202	0.963961	0.0822045	0.305734	0.964073
	0.5		0.952019	0.958471	0.0649015	0.268322	0.959025
1.55	0.01		0.00214991	0.00238239	0.000191625	0.000407468	0.00234285
	0.05		0.134558	0.149736	0.00436736	0.014637	0.14737
	0.1		0.519065	0.553285	0.0212286	0.076948	0.548704
	0.2		0.91122	0.926019	0.081095	0.272012	0.924691
	0.3		0.977566	0.982226	0.130315	0.40912	0.982022
	0.4		0.988246	0.990662	0.140728	0.449019	0.990688
	0.5		0.986351	0.988729	0.113071	0.402752	0.988925
1.6	0.01		0.00371727	0.00414614	0.000310307	0.000678781	0.00406862
	0.05		0.211095	0.233602	0.00762305	0.0254965	0.229886
	0.1		0.666042	0.700213	0.0365862	0.126047	0.695382
	0.2		0.96515	0.972734	0.131732	0.392729	0.972009
	0.3		0.993992	0.995564	0.20381	0.550834	0.995486
	0.4		0.997333	0.998013	0.218449	0.592845	0.998017
	0.5		0.996784	0.997477	0.179011	0.543366	0.997531
1.65	0.01		0.00612609	0.00687304	0.000485993	0.00108921	0.00673074
	0.05		0.304585	0.334555	0.0126103	0.0416767	0.329365
	0.1		0.786865	0.816382	0.0589575	0.190743	0.81203
	0.2		0.98809	0.991323	0.197627	0.519455	0.991
	0.3		0.998629	0.999063	0.293254	0.680854	0.99904
	0.4		0.999488	0.999644	0.311769	0.7197	0.999644
	0.5		0.999357	0.999523	0.260909	0.673075	0.999535
1.7	0.01		0.00966626	0.0109014	0.000738328	0.00168924	0.0106551
	0.05		0.408923	0.445157	0.0198722	0.0643425	0.438633
	0.1		0.874599	0.89702	0.0894784	0.269297	0.893607
	0.2		0.996405	0.99758	0.276663	0.639452	0.997458
	0.3		0.999728	0.999829	0.392938	0.787555	0.999823
	0.4		0.999915	0.999945	0.414273	0.819629	0.999945
	0.5		0.999888	0.999922	0.354231	0.780269	0.999924
1.75	0.01		0.0146619	0.0166107	0.00109091	0.00253956	0.0162061
	0.05		0.516281	0.556445	0.0299704	0.0943659	0.548979
	0.1		0.931655	0.946848	0.128726	0.357908	0.944482
	0.2		0.999027	0.999399	0.364814	0.743156	0.99936
	0.3		0.999952	0.999972	0.495709	0.866971	0.999971
	0.4		0.999987	0.999992	0.518358	0.890966	0.999992
	0.5		0.999983	0.999989	0.452777	0.860764	0.999989
1.8	0.01		0.0214552	0.0244013	0.00157134	0.00371079	0.0237675
	0.05		0.618949	0.660118	0.0434367	0.132163	0.652267
	0.1		0.965299	0.974603	0.176571	0.451453	0.973132
	0.2		0.999761	0.999865	0.45696	0.825818	0.999854
	0.3		0.999992	0.999996	0.594619	0.921242	0.999996
	0.4		0.999998	0.999999	0.616987	0.93772	0.999999
	0.5		0.999998	0.999999	0.550084	0.916382	0.999999
Abbreviations: ER estrogen receptor, PR progesterone receptor, HER2 human epidermal growth factor receptor 2, ET Endocrine therapy, CT chemotherapy, CMF Cyclophosphamide Methotrexate Fluorouracil.
Cases where the power is greater or equal than 0.8 are highlighted in green

## Sheet: Supplementary Table S12
Supplementary Table S12. Subgroup-specific associations detected by previous studies and corresponding estimates from the current study.
Group	Previous study	Variant	Chr	Position	Allelesa	AAF	Previous study					Current study
							Unadjusted		Adjusted		Endpoint	Unadjustedb		Adjustedc		Endpoint
							HR [95% CI]	P value	HR [95% CI]	P value		HR [95% CI]	P value	HR [95% CI]	P value
Any CT	Fagerholm et al. 2015	rs6500843	16	6870855	A/G	0.61			1.16 [1.08, 1.26]d	0.0001	10-year OS	1.01 [0.92, 1.11]	0.82	1.01 [0.92, 1.11]j	0.85	15-year BCSS
												1.01 [0.90, 1.13]	0.9	1.02 [0.92, 1.12]j	0.7	5-year BCSS
Anthracycline therapy		rs11155012	6	139151784	G/A	0.26			1.21 [1.08, 1.35]d	0.001	10-year OS	0.98 [0.90, 1.07]	0.68	0.98 [0.90, 1.07]j	0.66	15-year BCSS
												0.98 [0.87, 1.11]	0.76	0.98 [0.90, 1.07]j	0.66	5-year BCSS
ER- treated with CT	J. Li et al. 2014	rs4458204	2	228637113	C/T	0.12			1.81 [1.49, 2.19]e	1.9e-09	15-year BCSS	1.14 [0.99, 1.30]	0.069	1.14 [0.99, 1.32]k	0.06	15-year BCSS
												1.19 [1.02, 1.40]	0.032	1.17 [1.01, 1.35]k	0.031	5-year BCSS
	J.Lei et al. 2015	rs1872978	3	30696251	C/T	0.14			1.69 [1.31,2.19]f	6.3e-05	10-year BCSS	1.04 [0.91, 1.19]	0.59	1.03 [0.90, 1.17]l	0.71	15-year BCSS
												1.07 [0.92, 1.26]	0.38	1.02 [0.89, 1.17]l	0.74	5-year BCSS
		rs1864615	3	30699782	C/T	0.27			1.46 [1.19,1.80]f	0.00036		1.07 [0.96, 1.19]	0.2	1.09 [0.98, 1.21]l	0.13	15-year BCSS
												1.04 [0.92, 1.19]	0.5	1.07 [0.96, 1.20]l	0.2	5-year BCSS
		rs2082224	3	30689755	G/A	0.24			1.42 [1.16,1.74]f	0.00084		1.07 [0.96, 1.19]	0.25	1.09 [0.97, 1.21]l	0.14	15-year BCSS
												1.04 [0.91, 1.18]	0.59	1.07 [0.96, 1.20]l	0.24	5-year BCSS
		rs1808602	3	30690424	A/G	0.45			0.71 [0.58,0.87]f	0.00095		0.86 [0.78, 0.95]	0.002	0.87 [0.79, 0.95]l	0.0032	15-year BCSS
												0.91 [0.81, 1.01]	0.082	0.88 [0.80, 0.96]l	0.0068	5-year BCSS
		rs2546892	5	158755475	G/A	0.17			1.54 [1.21,1.95]f	0.0004		1.17 [1.04, 1.32]	0.0097	1.18 [1.05, 1.33]l	0.0067	15-year BCSS
												1.14 [0.99, 1.32]	0.072	1.19 [1.05, 1.34]l	0.0057	5-year BCSS
		rs2853694	5	158749088	T/G	0.5			0.70 [0.58,0.85]f	0.0004		0.88 [0.80, 0.96]	0.0052	0.87 [0.79, 0.95]l	0.0027	15-year BCSS
												0.85 [0.76, 0.95]	0.0056	0.87 [0.79, 0.96]l	0.0043	5-year BCSS
		rs658230	10	6508563	G/A	0.49			0.70 [0.57,0.86]f	0.0007		0.97 [0.89, 1.07]	0.55	0.94 [0.86, 1.04]l	0.22	15-year BCSS
												0.92 [0.83, 1.03]	0.16	0.94 [0.86, 1.03]l	0.21	5-year BCSS
		rs9579165	13	28724311	A/G	0.06			1.87 [1.30,2.70]f	0.00077		1.18 [0.97, 1.43]	0.098	1.18 [0.98, 1.44]l	0.088	15-year BCSS
												1.35 [1.09, 1.68]	0.0067	1.19 [0.97, 1.44]l	0.091	5-year BCSS
Tamoxifen	K. Kiyotani et al. 2012*	rs10509373	10	78157572	T/C	0.44	4.51 [2.72, 7.51]	6.3e-09	4.53 [2.62, 7.83]g	6.3e-08	RFS	1.03 [0.96, 1.11]	0.36	1.02 [0.95, 1.09]m	0.63	15-year BCSS
												1.00 [0.90, 1.13]	0.95	1.01 [0.94, 1.09]m	0.71	5-year BCSS
Age ≤ 40 at diagnosis	L. Kadalayil et al. 2017	rs715212	9	18786181	A/C	0.27			1.28 [1.14, 1.43]h	1.9e-05	DFS	1.06 [0.96, 1.18]	0.24	1.07 [0.96, 1.18]n	0.22	15-year BCSS
									1.38 [1.23, 1.56]i	5.4e-08				1.09 [0.98, 1.21]o	0.12
		rs10963755	9	18781439	G/C	0.25			1.21 [1.09, 1.36]h	0.00065		1.09 [0.98, 1.20]	0.12	1.09 [0.98, 1.21]n	0.1
									1.27 [1.13, 1.43]i	4.5e-05				1.09 [0.98, 1.21]o	0.11
Abbreviations: AAF alternative allele frequency; ER estrogen receptor; CT chemotherapy; HR hazard ratio; CI confiedence interval; OS overall survival; BCSS breast cancer-specific survival; RFS recurrence-free survival; DFS disease-free survival
* Japanese study
a Reference/alternative allele from the current study
b Analyses stratified by country
c Analyses performed on imputed data
d Adjusted for age at diagnosis and stratified by study
e Stratified by study and adjusted for population stratification (7 principal components), age at diagnosis, tumor size, presence of distant metastasis, lymph node status, tumor grade, surgery, chemotherapy, endocrine therapy and radiotherapy
f Adjusted for age at diagnosis, tumor size, tumor grade, node status and nine principal components, and stratified by study
g Adjusted for tumor size and nodal status
h Adjusted for ER status and cohort
i Adjusted for ER status, grade, maximum tumor size, nodal status and cohort
j Adjusted for age at diagnosis and stratified by country
k Adjusted for age at diagnosis, tumor size, presence of distant metastasis, lymph node status, tumor grade, surgery, chemotherapy, endocrine therapy and radiotherapy, and stratified by country
lAdjusted for age at diagnosis, tumor size, tumor grade, node status, and stratified by country
m Adjusted for tumor size and nodal status, and stratified by country
n Adjusted for ER status and stratified by country
o Adjusted for ER status, grade, maximum tumor size, nodal status and stratified by country
